# Supplementary material for: Testis-specific glyceraldehyde-3-phosphate dehydrogenase: origin and evolution
Source: BMC Evol Biol. 2011 Jun 10;11:160. doi: 10.1186/1471-2148-11-160 (PMC3224139; doi:10.1186/1471-2148-11-160)
Supplement: Additional file 2 — The proline-rich N-terminal domains of mammalian GAPD-2. [file 1471-2148-11-160-S2.XLS]

## Sheet: 2
Species	Sequences of the proline-rich domains
Bos taurus	MSKRDIVLTNVTVVQLLRQPCPVTRAPPPPEPRVEAEPEPPAQPQPQPEPIKEEVPPPPPPPPAPKKVRELIVGING
Callithrix jacchus	MSKRDIVLTNVTVVQLLRQPCPVTRAPPPPEPKAEVEPPPQPEPTPVEEEITRPATPPPQIVARELTVGING
Canis familiaris	MSKRDIVLTNVTVVQLLRQPCPVTRAPPPPEPKVEAEREPQPEPEPEPKPEPVKEEPPPLPQPKKAPVGQKLTVGING
Cavia porcellus	MSRRDVVLTNVTVVQLLRQPCPDSRWPGVTSSKPQVEAQPRPTPQPVKEEVKPHESPPPTPKKAPMSQELTVGING
Dipodomys ordii	MSKRDVVLTNVTVVQLLRQPCPVVRPPPPPPPDEPPPPRPIREEPAREEPQVQPPPPPKPSPEVPELIVGING
Equus caballus	MSKRDVILTNVTVVQLLRQPCPVIRAPPPPEPRIEAEREPKPEPKPVEEVVLPPAKKASLLQELTVGING
Erinaceus europaeus	MSKRDVVLTNVTVVQLLRQPCPTTPPPPPEAKIEPEPPPPPQPMPVIEEAPTPPPPPPPPPPPPPPKSVLTVGING
Felis catus	TRAPPPPEPKVEAEPQPEPEPKPEPVKEEPPAPKKVPVVRKLTVGING
Homo sapiens	MSKRDIVLTNVTVVQLLRQPCPVTRAPPPPEPKAEVEPQPQPEPTPVREEIKPPPPPLPPHPATPPPKMVSVARELTVGING
Loxodonta africana	MSKRDIVLTNVTVVQLLRQPCPGTASLPPPASPCSPPAKSPPLTQVDEPPPFMTSETEPPVTRAPPPPEPKVEAEPEPQPEPKPTPEPVTDVRAEPPPPPPPPPKKPSAARELTVGING
Macaca mulatta	MSKRDIVLTNVTVVQLLRQPCPVTRPPPPPEPKVEIEPQPQPEPTPVREEIKPPPPPSPPPRPATPPPKMGPAPRELTVGING
Microcebus murinus	MSKRDIVLTNVTVVQLLRQPCPVTRPPPPPEPRIEADCPPQPEPVREEGKPPSPPPKASPSRELTVGING
Mus musculus	MSRRDVVLTNVTVVQLRRDRCPCPCPCPCPCPVIRPPPPKVEDPPPTVEEQPPPPPPPPPPPPPPPPPPPPQIEPDKFEEAPPPPPPPPPPPPPPPPPLQKPARELTVGING
Oryctolagus cuniculus	MSKRDIVLTNVTVVQLLRQPCPVNRAPPPPEPKVEAEPQPEPVPEPVKAEAPLPPPPPPPPPPPKKTEAVRELTVGING
Otolemur garnettii	MSKRDIVLTNVTVVQLLTXXXXXTRAPPPPPPPPPEPKIEEPPPEPLPEPVRDEVKPPPPPPPPPPPPPPPPPPPKKASIPKELTVGING
Procavia capensis	ARAQPPPEVTEAEPEPQPQPVTAPVQEQPPPPPPRPPTPVARELTVGING
Pteropus vampyrus	TRAPPPREPEPQPEPEPQPEPEPTSVKEEVPPPPPPPPPPPPKPTVVRELTVGISG
Rattus norvegii	MSRRDVVLTNVTVVQLRRDPCPCPCPCPCPCPCPVIRPPPPPPKVEEPPPPKEEPPPPPPPPPPPQIEPEEPKEAPPPPPPPPPPPPPPPPPPPKPAKELTVGING
Sorex araneus	MPKRDVILTNVTVVQLFRQPCRVTRSPPLPQPPPPEPKIEPPPSPESEPEPEPFKRHLPPPPPPPPPPPPPPPPPPPPPPPPSKKLTVGING
Sus scrofa	MAKRDIVFTNVTVVQLLRQPCPVTRAPPPQPEPKPEPEPQPQPQPQPIKEEASPPPPPPPPAPKKVPVTRELTVGING
Tursiops truncatus	MSKRDVTLTNVTVVQLPRQPCPVTRAPPPPEPQPIKEQVPSPPPPAPKKVSVVRELTVGING
