# Supplementary material for: Testis-specific glyceraldehyde-3-phosphate dehydrogenase: origin and evolution
Source: BMC Evol Biol. 2011 Jun 10;11:160. doi: 10.1186/1471-2148-11-160 (PMC3224139; doi:10.1186/1471-2148-11-160)
Supplement: Additional file 3 — Accession codes of GAPD sequences used in the analysis. [file 1471-2148-11-160-S3.XLS]

## Sheet: 2
Lineage	Species	Ensembl / UniProt/ GenBank accession codes	Number of predicted sequences	Used in phylogenetic analysis
Mammals	Homo sapiens	ENST0000022929, ENST00000222286	2	+
	Ailuropoda melanoleuca	D6BQW4	1
	Bos mutus	A9YF36	1
	Bos taurus	ENSBTAT00000037753, ENSBTAT00000021166	2	+
	Callitrix jacchus	ENSCJAT00000020093, ENSCJAT00000016150	2
	Canis familiaris	ENSCAFT00000015679, ENSCAFT00000011246	2	+
	Cavia porcellus	ENSCPOT00000027490, ENSCPOT00000010784	2	+
	Cricetulus griseus	P17244	1
	Dipodomys ordii	ENSDORT00000000807	1
	Echinops telfairi	ENSETET00000013748	1
	Equus caballus	ENSECAT00000023721, ENSECAT00000004953	2
	Erinaceus europaeus	ENSEEUT00000011472, ENSEEUT00000014472	2
	Felis catus	ENSFCAT00000006876, ENSFCAT00000006371	2
	Gorilla gorilla	ENSGGOT00000009591, ENSGGOT00000000129	2
	Jaculus orientalis	P80534	1
	Loxodonta africana	ENSLAFT00000010721, ENSLAFT00000002780	2
	Macaca fascicularis	Q4R3T1	1
	Macaca mulatta	ENSMMUT00000008204, ENSMMUT00000001206	2
	Macropus eugenii	ENSMEUT00000015320	1
	Meriones unguiculatus	Q8CGV6	1
	Microcebus murinus	ENSMICT00000006543, ENSMICT00000010897	2
	Monodelphis domestica	ENSMODT00000022914, ENSMODT00000017715	2	+
	Mus musculus	ENSMUST00000118875, ENSMUST00000074758	2	+
	Mustela putorius	A3FKF7	1
	Myotis lucifugus	ENSMLUT00000014322	1
	Ochotona princeps	ENSOPRT00000012511	1
	Ornithorhynchus anatinus	ENSOANT00000012895, ENSOANT00000007125	2
	Oryctolagus cuniculus	ENSOCUT00000010919, ENSOCUT00000021019	2
	Otolemur garnettii	ENSOGAT00000010025, ENSOGAT00000009495	2
	Ovis aries	D7R7V6	1
	Pan troglodytes	ENSPTRT00000067000, ENSPTRT00000020083	2
	Pongo abelii	Q5RAB4	1
	Pongo pygmaeus	ENSPPYT00000004964, ENSPPYT00000011479	2
	Procavia capensis	ENSPCAT00000006908, ENSPCAT00000004307	2	+
	Pteropus vampyrus	ENSPVAT00000012569, ENSPVAT00000012165	2
	Rattus norvegivcus	ENSRNOT00000028518, ENSRNOT00000050443	2
	Sorex araneus	ENSSART00000010958	1
	Spermophilus citellus	Q4KYY3	1
	Spermophilus tridecemlineatus	ENSSTOT00000007540, ENSSTOT00000007358	2
	Sus scrofa	ENSSSCT00000003191, ENSSSCT00000000756	2
	Tarsius syrichta	ENSTSYT00000002176	1
	Tupaia belangeri	ENSTBET00000001511, ENSTBET00000008609	2
	Tursiops truncates	ENSTTRT00000016094, ENSTTRT00000015124	2
Birds	Gallus gallus	P00356	1	+
	Columba livia	O57479	1	+
	Coturnix coturnix	Q05025	1	+
	Taeniopygia guttata	B5FXJ9, Q9I8L1	1	+
	Meleagris gallopavo	C7DR02	1	+
	Passer domesticus	Q2Z1J9	1	+
Reptiles	Alligator mississippiensis	ES320661, ES319299	1	+
	Deinagkistrodon acutus	DV560769, DV564458	1	+
	Micrurus corallinus	FL590466, FL590141	1	+
	Anolis carolinensis	FG720854, FG800091, FG665534, FG678954	2	+
	Gekko gecko	EB169818, EB170629, EB169652, EB168171, EB170389	2	+
	Pelodiscus sinensis	Q5R2J2	1	+
	Trachemys scripta	B8YAC5	1	+
Amphibians	Xenopus laevis	P51469, Q7ZY52, Q8AY70	3	+
	Xenopus tropicalis	Q28HJ8	1
	Rana ridibunda	Q8JGW5	1	+
	Pleurodeles waltl	Q8AXB5	1
	Ambystoma mexicanum	CO785260, CN042466	1	+
	Cynops pyrrhogaster	FS301450, FS301548	1	+
	Notophthalmus viridescens	GO933823, GO933829	1	+
Bony fishes	Anguilla japonica	Q8JIQ0, Q9DGA8	2
	Danio rerio	ENSDART00000058384, Q5XJ10	2	+
	Dicentrarchus labrax	Q5I1Z5, FP240766, FK940204	2
	Epinephelus coioides	D6PVN4	1
	Esox lucius	C1BX93	1	+
	Gadus morhua	Q8AWX8, EX733676, GO387590, EX728391, GO380669, GO380782, GO380938	3	+
	Gasterosteus aculeatus	ENSGACT00000013612, ENSGACT00000007860, ENSGACT00000024815	3	+
	Haplochromis burtoni	Q9W6G3	1
	Misgurnus anguillicaudatus	A1IGU6	1
	Oncorhynchus mykiss	Q90ZF1, Q90Z48, O42259	3
	Oncorhynchus tschawytscha	Q75NA8	1
	Oplegnathus fasciatus	B5AAJ5, B5AAJ6	2
	Oryzias latipes	ENSORLT00000015301, ENSORLT00000007584	2	+
	Osmerus mordax	Q3S910, C1BLG8	2
	Pagrus major	Q90WD9	1
	Paralichthys olivaceus	Q9PTW5, B8PXF5, AY966481, AU261045	3	+
	Platichthys flesus	A9JPH9	1
	Rachycentron canadum	D6BNU6	1
	Rivulus marmoratus	B7U6G4	1
	Salmo salar	B5XG76, Q2A665, B5X3K2	3	+
	Siniperca chuatsi	D7RF66, D7RF67	2
	Solea senegalensis	A4PIV5, A2Q0U9	2
	Sparus aurata	Q155W8	1
	Takifugu rubripes	ENSTRUT00000008749, ENSTRUT00000044618	2
	Tetraodon nigroviridis	ENSTNIT00000011046, ENSTNIT00000022521	2	+
	Acipenser sinensis	EV825510	1	+
	Acipenser transmontanus	DR975583	1
Cartilaginous fishes	Squalus acanthias	DV202931, EG991531, EE888858	2	+
	Leucoraja erinacea	EE990573, EE990414, FL592174	2	+
	Torpedo californica	EW694854, EW694956	1	+
	Triakis scyllium	Q7ZZL2	1	+
Jawless vertebrates	Petromyzon marinus	Q6E4B5, DW021539	2	+
	Lethenteron japonicum	DC612652, DC619836	1	+
	Eptatretus burgeri	BJ652258, BJ652319, BJ648724, BJ649545	2	+
Tunicates	Ciona intestinalis	BW069836, BW482570	1	+
	Ciona savignyi	AACT01013180, AACT01055788, AACT01056046	3	+
	Molgula tectiformis	CJ395396, CJ400913, CJ412404, CJ428748	2	+
	Halocynthia roretzi	DB610708, DB599707	2	+
	Herdmania curvata	AY314951	1	+
Lancelets	Branchiostoma floridae	C3ZLQ4	1	+
Hemichordates	Saccoglossus kowalevskii	FF483173, FF520017	1	+
Xenoturbellida	Xenoturbella bocki	AM159706, AM159945	1	+
Echinoderms	Strongylocentrotus purpuratus	EC437494, EC431049	1	+
	Asterias rubens	A8DX82	1	+
	Patiria pectinifera	DB414936, DB427688	1	+
	Paracentrotus lividus	AM567341	1	+
Arthropodes	Anopheles gambiae	Q7Q1U8	1	+
	Drosophila melanogaster	P07486, P07487	2	+
	Nasonia vitripennis	ES646806, ES649916	1	+
	Homalodisca coagulata	EG369365, CO639594	1	+
	Bombyx mori	Q3HR37	1
	Tribolium castaneum	D6WV03, D6WV87	2
	Timarcha balearica	AJ537783	1
	Nilaparvata lugens	DB826213, DB847474, DB835572, DB823916	2	+
	Pediculus humanus	CB887445	1	+
	Ixodes scapularis	B7PKP9	1
	Rhipicephalus appendiculatus	CD791831, CD780674	1
	Daphnia pulex	Q9N9Y3	1
	Cherax quadricarinatus	Q6JKG1	1
Annelids	Capitella sp.	EY547756, EY559796	1
	Helobdella robusta	EY362587, EY307917, EY328134, EY328133	2
Nematods	Brugia malayi	P48812	1
	Trichinella spiralis	ES568408, ES565429	1
Molluscs	Pinctada maxima	EZ420283	1
	Haliotis discus	B6RB30	1
Flatworms	Schistosoma japonicum	C7TRJ9	1
	Macrostomum lignano	EG952499, EG951174, EG952414, EG952720, EG953822	2	+
	Taenia solium	A8R8Q4	1
