# Supplementary material for: Testis-specific glyceraldehyde-3-phosphate dehydrogenase: origin and evolution
Source: BMC Evol Biol. 2011 Jun 10;11:160. doi: 10.1186/1471-2148-11-160 (PMC3224139; doi:10.1186/1471-2148-11-160)
Supplement: Additional file 4 — Raw alignment of GAPD nucleic sequences used in the phylogenetic analysis. [file 1471-2148-11-160-S4.FASTA]

>Acipenser_sinensis 
------------------------------------------------------------
------------------------------------------------------------
------------------------------------------------------------
------------------------------------------------------------
------------------------------------------------------------
------------------------------------------------------------
------------------------------------------------------------
------------------------------------------------------------
------------------------------------------------------------
------------------------------------------------------------
---------GATCCAGCTAACATCAAATGGGGTGATGCTGGAGCTGACTATGTA---GTG
GAATCCACTGGCGTGTTCACCACCATGGAGAAGGCTTCTACTCACCTGAAGGGCGGG---
GCTAAGCGTGTCATCATCTCCGCCCCCAGT---GCTGATGCCCCCATGTTTGTAGTCGGT
GTCAATCACGAGAAGTATGAC---AAGTCACTCAAGATTGTCAGCAATGCCTCTTGC---
ACCACTAACTGCCTGGCTCCCCTGGCTAAAGTGATCAATGACAACTTCACCATCATTGAG
GGTCTCATGACCACAGTCCATGCCTACACAGCCACACAGAAGACTGTGGATGGC------
CCCTCCGGT---AAGCTGTGGAGAGACGGCAGAGGCGCGCACCAGAACATCATTCCAGCC
AGCACTGGCGCAGCCAAGGCTGTGTCCAAGGTCTTC------------------------
---------------CCCGAGCTCAATGGCAAGCTGACTGGAATGGCTTTCCGTGTTCCC
ACTCCCAATGTCTCCGTTGTTGATCTTACCTGCCGTCTTGAGAAAGCAGCCAAGTATGAA
GACATCAAGAAGGTTGTCAAG------GCAGCAGCTGAA---GGACCC---ATGAAGGGA
ATTCTGGGATACACAGAAGACCAGGTGGTGTCATCTGACTTCAATGGAGACACCCACTCC
TCAATCTTCGATGCTGGGGCTGGTATTGCTCTGAATGACCACTTCGTCAAGCTGGTCACA
TGGTATGACAATGAGTTTGGTTACAGCAACAGAGTTGTGGACCTCATGGTCTACATGGCT
TCAAAGGAA------------------------------
>Alligator_mississippiensis 
------------------------------------------------------------
------------------------------------------------------------
------------------------------------------------------------
------------------------------------------------------------
------------------------------------------------------------
------------ATGGTGAAAGTCGGCGTAAACGGATTTGGCCGTATCGGCCGCCTGGTC
ACCAGAGCCGCC---TTCAGCAGTGGCAAA---GTTGAGGTCGTGGCCATCAACGACCCC
TTCATTGACCTCAACNNNNNNNNNNNNNNNNNNNNNNNNNNNNNNNNNNNNNNTCGCTTT
CAT---GGCACTGTC------AAGGCTGAGAATGGA------AAACTTGTGGTT------
---------------AATGGGCATGCA---------------------ATCACAATCTTC
CAGGAGCGTGACCCCAGCAACATCAAGTGGGGAGAAGCTGGAGCAGAATATGTT---GTA
GAGTCCACTGGAGTCTTCACCACCACAGAGAAGGCCAGTGCTCACCTGAAGGGTGGT---
GCAAAGCGTGTGATCATTTCTGCCCCCTCA---GCTGATGCACCCATGTTTGTGATTGGT
GTCAACCATGAGAAGTATGAC---AAGTCTCTGAAAATTGTCAGCAATGCCTCCTGC---
ACCACCNNNNNNNNNNNNNNNNNNNNNNNNNNNNNNNNNNNNNNNNNNNNNNNNNNNGAG
GGTCTCATGACCACAGTCCATGCCATCACAGCCACACAGAAGACTGTGGATGGC------
CCCTCTGGG---AAGATGTGGCGGGATGGCAGAGGCGCTGCCCAAAACATCATTCCAGCA
TCCACTGGTGCTGCCAAGGCTGTGGGAAAAGTCATT------------------------
---------------CCTGAGCTCAATGGGAAGCTCACTGGAATGGCATTCCGTGTCCCA
ACACCCAATGTCTCTGTAGTAGACCTGACCTGTCGCCTGGAGAAAGCAGCCAAGTATGAT
GATATTAAGAAGGTTGTGAAG------ACTGCCTCTGAG---GGCCCC---CTGAAGGGC
ATCCTGGGATACACAGAAGACCAGGTTGTCTCCTGTGACTTCAATGGTGACACCCACTCC
TCCATCTTTGATGCAGGTGCTGGCATCGCTCTCAACGATCACTTTGTCAAGCTGGTCTCC
TGGTATGACAATGAGTTTGGGTACAGCAACCGTGTGGTGGACTTGATGGTTCATATGGCT
TCCAAGGAG------------------------------
>Ambistoma_mexicanum 
------------------------------------------------------------
------------------------------------------------------------
------------------------------------------------------------
------------------------------------------------------------
------------------------------------------------------------
---------------ATGAAAGTAGGAGTCAACGGATTTGGCCGCATCGGTCGTCTTGTG
ACCCGCGCAGCC---ATCAACTCTGGAAAA---GTGTCCGTGGTGGCCATCAATGACCCC
TTCATTGACTTGAATTACATGGTTTACATGTTCAAGTATGACTCCACCCACGGACGCTTC
AAG---GGTGAAGTG------AAGGCTGAGGACGGT------AAACTCGTCATC------
---------------AATGGCCATGCC---------------------ATCACCATTTTT
CAGGAACGTGTACCCGGCAACATCAAGTGGGGTGATGCTGGAGCAGACTATGTT---GTG
GAATCCACTGGCGTGTTCACCACAATCGACAAGGCATCTGCTCACCTGAAGGGCGGT---
GCTAAGCGTGTGATCATCTCTGCTCCCTCT---GCTGATGCCCCCATGTTTGTGATGGGA
GTGAACCATGAAAAGTATGAC---AACTCTCTAAAAGTTGTGAGCAACGCCTCCTGC---
ACCACCAACTGCCTGNGTCCCTTGGGCAAAGTCATCAACGACAGGTTCCACATTGTGGAG
GGTCTCATGACGACGGTTCATGCTGTGACAAGCACCCAGAAGACTGTGGATGGT------
CCCTCTGGC---AAACTGTGGCGCGATGGCAGAGGTGCCAACCAGAACATCATTCCAGCC
TCCACTGGAGCTGCCAAAGCTGTCGGCAAGGTCATC------------------------
---------------CCAGAGCTCAATGGGAAACTCACTGGCATGGCTTTCCGTGTTCCT
GTCCCCAACGTCTCTGTGGTTGACTTGACCTGCCGCCTGGAGAAGGCTGCCTCCTATGAC
GAAATTAAGAAGGTGGTGAAG------GCTGCAGCTGAT---GGACCA---ATGAAGGGA
ATTCTGGGATACACCGAGGAACAGGTCGTGTCCTCTGACTTCAACGGTGACAATCACTCC
TCCATCTTTGACGCTGGTGCAGGCATTGCCCTCAACGATCACTTTGTGAAACTGGTTTCT
TGGTACGACAACGAATTTGGCTACAGTCAGCGTGTTGTGGACCTGATGGTCCACATGGCC
AGCAAGGAA------------------------------
>Anolis_carolinensis_1 
------------------------------------------------------------
------------------------------------------------------------
------------------------------------------------------------
------------------------------------------------------------
------------------------------------------------------------
------------ATGGTGAAAATCGGAGTCAACGGATTTGGCCGTATTGGCCGTCTGGCC
ACCAGGGCTGCC---TGCATGAGTGGAAAA---GTCCAGGTTACAGCAATCAATGACCCC
TTCATTGACCTGAACTACATGGTCTACATGTTTAAATATGACTCCACTCATGGCCGTTTC
AAT---GGCACTGTC------AAAGCAGAGAATGGA------AAACTCGTGATC------
---------------AATGGAAATGCT---------------------ATCACAATCTTC
CAAGAGCGTGACCCTGCTAACATCAAGTGGGCAGATGCTGGTGCAGACTATGTT---GTG
GAGTCCACTGGCGTCTTCACCACCATAGAGAAGGCCAGCGCTCACATCAAGGGGGGT---
GCCAAGCGTGTTATCATCTCTGCCCCATCA---GCCGATGCTCCCATGTTTGTGATGGGT
GTCAATCATGATAAATATGAC---AACTCCCTAAAAATTGTCAGCAATGCTTCTTGC---
ACCACCAACTGCCTGGCTCCCTTGGCCAAGGTCATCAATGACAACTATGGCATTGTGGAA
GGTCTTATGACCACCGTCCATGCCATCACAGCCACACAGAAGACAGTGGATGGT------
CCCTCTGGG---AAACTGTGGCGAGATGGCAGAGGAGCTTCTCAGAACATCATCCCAGCA
TCCACAGGTGCCGCCAAGGCCGTCGGCAAGGTCATC------------------------
---------------CCTGAACTGAACGGGAAACTCACAGGGATGGCTTTCCGTGTCCCA
ACTCCAAATGTTTCCGTTGTGGACCTGACATGCCGCTTGGAGAAACCAGCCAAGTACGAT
GACATTAAGAAAGTTGTAAAG------GCTGCCTCTGAG---GGGCCC---ATGAAGGGT
ATCCTTGGGTACACAGAAGACCAGGTTGTCTCCTGTGACTTCAACGGCGATGCCCACTCT
TCCATCTTTGATGCTGCTGCTGGCATTGCTCTCAACGATCACTTTGTCAAACTGGTCTCC
TGGTATGACAATGAATTTGGATACAGCAACCGCATTGTAGACTTGATAATCCACATGGCA
TCCAAGGAG------------------------------
>Anolis_carolinensis_2 
------------------------------------------------------------
------------------------------------------------------------
------------------------------------------------------------
------------------------------------------------------------
------------------------------------------------------------
------ATGGCTGAATTCGCGGTTGGAATCAATGGATTTGGACGCATTGGGCGCTTGGTG
CTCCGAGCCTGC---GTCGAGAAGGGT------ATCAAAGTGGTAGCAATCAATGACCCG
TTCATTGACCTCAACTATATGGTCTATATGTTCAAGTATGATTCCACTCATGGACGTTTC
AAA---GGAGTGGTG------AAGGCCGATGGTGGC------AAATTAGTAGTG------
---------------AATGACTTAAAA---------------------ATATCTGTGTTC
CAGTGCATGAAACCAACTGAGATTCCTTGGGGAGATGCAGGAGCTCTGTATGTA---GTG
GAGTCTACCGGAGTCTTCCTTTCTGTTGACAAAGCTTCAGCTCATCTGTCTGGTGGA---
GCCAGGCGAGTAGTGGTGACTGCACCATCT---CCTGATGCTCCTATGTTTGTTATGGGA
GTCAATCATGAGAAGTATGATCCAGACTCCATGAATGTTCTGAGTAATGCTTCCTGC---
ACTACTAACTGCCTGGCACCTTTGGCCAAAGTCATTCACGACAACTTTGGCATTGTGGAG
GGCCTTATGACCACTGTTCATGCTTATACTGCCACTCAGAAGACTGTAGATGGT------
CCCTCTGCC---AAGGCCTGGCGAGATGGGAGAGGGGCCCACCAGAACATCATCCCAGCT
TCTACTGGTGCTGCCAAAGCAGTGGGCAAGGCCATC------------------------
---------------CCTGAGCTTAATGGGAAGCTCACTGGCATGGCATTCCGTGTGCCA
GTGCCAGATGTCTCGGTTGTTGACCTGACATGCCGCCTCTCCAGGCCAGCCACCTATGCT
CAGATCAAAGACGCTATCAAG------AAGGCACCTAAG---GGGCCA---ATGGCAGGA
ATCCTAGGATATACAGAAGATGAGGTTGCTTCTACTGATTTCATTGGTGACAATCGTTCC
TCCATCTTTGATGCTGGAGCAGGAATCTCCCTGAATGATAACTTTGTGAAGCTCATTTCC
TGGTATGATAATGAATATGGCTACAGCTGCCGTGTAGCAGATCTCCTGAAGCACATGTAC
ACCAAGGAG------------------------------
>Anopheles_gambiae 
------------------------------------------------------------
------------------------------------------------------------
------------------------------------------------------------
------------------------------------------------------------
------------------------------------------------------------
------------ATGTCGAAGATCGGAATTAACGGATTTGGCCGCATCGGTCGTCTGGTG
CTGCGCGCCGCC---ATCACCAAGGGT------GCGTCGGTGGTCGCCATCAACGATCCG
TTCATCGGCGTCGACTACATGGTGTACCTGTTCAAGTACGACTCGACGCACGGTCGCTTC
AAG---GGCGAGGTG------TCCGCCCAGGACGGC------TGCCTGGTCGTG------
---------------AACGGCCAGAAG---------------------ATTGCCGTGTTC
CAGGAGCGCGACCCGAAGGCGATCCCGTGGGGTAAGGCCGGCGCGGAGTACGTC---GTT
GAGTCGACCGGTGTGTTCACCACGACCGAGAAGGCATCCGCCCATCTGGAGGGTGGC---
GCCAAGAAGGTCATCATCTCGGCCCCGTCC---GCCGATGCGCCGATGTTCGTCGTCGGT
GTCAACCTGGAGGCGTACGAG---CCATCGATGAAGGTCGTGTCGAACGCGTCCTGC---
ACCACCAACTGTCTCGCCCCGCTGGCCAAGGTCATCAACGACAACTTCGGCATCCTGGAG
GGTCTGATGACGACGGTGCACGCGACCACCGCCACCCAGAAGACGGTCGATGGC------
CCCTCGGGC---AAGCTGTGGCGTGATGGCCGTGGTGCCGCCCAGAACATCATTCCGGCG
GCGACCGGTGCCGCCAAGGCGGTGGGCAAGGTCATC------------------------
---------------CCGGCCCTGAACGGCAAGCTGACCGGTATGGCGTTCCGCGTCCCG
ACCCCGAACGTCTCGGTCGTCGATCTGACCGTGCGCCTGTCCAAGCCGGCCACCTACGAC
CAGATCAAGCAGAAGGTGAAG------GAGGCCGCCAAC---GGGCCG---ATGAAGGGC
ATCCTGGACTACACCGAGGAGGAGGTCGTGTCGACCGACTTCGTCGGCGACTGCCACTCG
TCCATCTTTGACGCGAAGGCTGGCATCCAGCTGAGCGACACGTTCGTCAAGCTGATCTCC
TGGTACGACAACGAGTACGGCTACTCGAACCGCGTCGTCGATCTGATCAAGTACATGCAG
ACCAAGGAT------------------------------
>Asterias_rubens 
------------------------------------------------------------
------------------------------------------------------------
------------------------------------------------------------
------------------------------------------------------------
------------------------------------------------------------
------------------------------------------------GGTCGCCTAGTG
CTGAGAGCTGCT---CTTCAACAGACAGAC---ATTCAAGTTGTTGGGATCAATGATCCA
TTCATCGATGCTGATTATATGGTTTATATGTTCAAGTACGACTCTACCCATGGAATTTTC
CAA---GGAACTGTA---------AAAAAAGGTGGTGATGACATACTTCTTGTT------
---------------AATGGCATTCCC---------------------ATTAAGGTGTTC
TCGATGAAGGACCCATCCACAATTCCATGGGGTGATATTGGTGCTGAATATGTA---GTG
GAGTCAACTGGTGTGTTTACTACAATAGAAAAGGCCAAAGCACACATCAAGGCAGGT---
GCAAAGAAGGTCATTATTAGTGCTCCATCT---GCTGATGCCCCAATGTTTGTTATGGGA
GTTAACAATAAAAAGTATGACAAGAATGTGGACCACATTGTAAGCAATGCATCTTGC---
ACAACGAACTGCCTTGCGCCATTAGCTAAAGTGATAAATGATAAGTTTGGCATTGCTGAG
GGGTTGATGACAACAGTGCATGCCTATACTGCAACACAAAAGACAGTGGATGGA------
CCAAGTGCA---AAGAAATGGCGTGATGGTCGTGGTGCTCACCAGAACATTATCCCAGCT
TCCACAGGAGCTGCTAAGGCTGTTGGGAAAGTTATC------------------------
---------------CCAGAGCTTGACAAGAAACTGACAGGAATGGCTTTTCGTGTTCCA
GTACCAGATGTGTCTGTGGTTGATCTGACTGTACGTCTTCAGAAAAGTGCTTCTTATGAT
GAGATCAAGGCAGTCATTAAA------GCAGCTTCAGAG---GGGGAA---CTTAAAGGA
ATTCTTGGATACACCGAAGACCAGGTGGTGTCTATGGATTTCCGTGGGGATGCTAGATCC
AGTATTTTTGATGCTAATGCTGGTATTGCTCTAAATGATAACTTTGTCAAGCTTGTATCT
TGGTACGATAATGAATTCGGTTATTCCAAATCACTA------------------------
---------------------------------------
>Bos_taurus_1 
------------------------------------------------------------
------------------------------------------------------------
------------------------------------------------------------
------------------------------------------------------------
------------------------------------------------------------
------------ATGGTGAAGGTCGGAGTGAACGGATTCGGCCGCATCGGGCGCCTGGTC
ACCAGGGCTGCT---TTTAATTCTGGCAAA---GTGGACATCGTCGCCATCAATGACCCC
TTCATTGACCTTCACTACATGGTCTACATGTTCCAGTATGATTCCACCCACGGCAAGTTC
AAC---GGCACAGTC------AAGGCAGAGAACGGG------AAGCTCGTCATC------
---------------AATGGAAAGGCC---------------------ATCACCATCTTC
CAGGAGCGAGATCCTGCCAACATCAAGTGGGGTGATGCTGGTGCTGAGTATGTG---GTG
GAGTCCACTGGGGTCTTCACTACCATGGAGAAGGCTGGGGCTCACTTGAAGGGTGGC---
GCCAAGAGGGTCATCATCTCTGCACCTTCT---GCCGATGCCCCCATGTTTGTGATGGGC
GTGAACCACGAGAAGTATAAC---AACACCCTCAAGATTGTCAGCAATGCCTCCTGC---
ACCACCAACTGCTTGGCCCCCCTGGCCAAGGTCATCCATGACCACTTTGGCATCGTGGAG
GGACTTATGACCACCGTCCACGCCATCACTGCCACCCAGAAGACTGTGGATGGC------
CCCTCCGGG---AAGCTGTGGCGTGACGGCCGAGGGGCTGCCCAGAATATCATCCCTGCT
TCTACTGGCGCTGCCAAGGCCGTGGGCAAGGTCATC------------------------
---------------CCTGAGCTCAACGGGAAGCTCACTGGCATGGCCTTCCGCGTCCCC
ACTCCCAACGTGTCTGTTGTGGATCTGACCTGCCGCCTGGAGAAACCTGCCAAGTATGAT
GAGATCAAGAAGGTGGTGAAG------CAGGCGTCAGAG---GGCCCT---CTCAAGGGC
ATTCTAGGCTACACTGAGGACCAGGTTGTCTCCTGCGACTTCAACAGCGACACTCACTCT
TCTACCTTCGATGCTGGGGCTGGCATTGCCCTCAACGACCACTTTGTCAAGCTCATTTCC
TGGTACGACAATGAATTCGGCTACAGCAACAGGGTGGTGGACCTCATGGTCCACATGGCC
TCCAAGGAG------------------------------
>Bos_taurus_2 
ATGTCGAAACGCGACATCGTCCTCACCAATGTCACCGTTGTCCAGCTGCTGCGACAGCCG
TGCCCTGTAACCAGAGCACCGCCCCCACCAGAGCCCAGGGTTGAAGCAGAGCCTGAGCCC
CCGGCCCAGCCCCAGCCCCAGCCGGAGCCAATCAAGGAGGAAGTC---------------
------------------------------------------------------------
------------------------------CCACCACCTCCACCGCCCCCTCCTGCACCT
AAGAAGGTTCGGGAGCTGATAGTTGGCATCAATGGATTCGGACGCATCGGTCGTCTAGTG
CTGCGTGCCTGC---ATGGAGAAGGGC------GTTAAGGTGGTAGCAGTGAACGACCCA
TTCATTGACCTGGAATATATGGTGTATATGTTTAAGTATGACTCCACCCATGGTCGATAC
AAG---GGGAACGTG------GAACACAAGAAAGGA------CAACTGGTCGTC------
---------------GATAACAATGAG---------------------ATCAGTGTCTTC
CAGTGCAAGCAGCCCAAAGAAATCCCCTGGAAGTCTGTCGGGAGCCCCTTTGTG---GTG
GAGGCCACCGGTGTGTACCTGTCCTTAGAGGAAACTAAGGCCCACATCGAGGCAGGT---
GCCCAGCGTGTGGTCATCTGTGCGCCCTCT---CCAGATGCACCCATGTTTGTCATGGGG
GTGAACGAAAAGGAATATAACCCCAGCTCCATGAAAATCGTCAGCAATGCATCCTGC---
ACCACCAACTGCCTGGCCCCCCTCGCCAAGGTCATCCATGAACGATTTGGGATTCTGGAA
GGGCTGATGACCACAGTCCATTCCTACACGGCCACCCAGAAGACAGTGGATGGG------
CCATCGAAG---AAAGCCTGGCGAGACGGACGGGGCGCCCACCAGAACATCATCCCAGCC
TCCACGGGGGCTGCTAAGGCCGTGGGCAAAGTCATC------------------------
---------------CCAGACCTCAAAGGGAAGCTGACAGGAATGGCATTCCGAGTGCCA
ACCCCAGACGTGTCTGTGGTGGACCTGACCTGCCGCCTGGCCCAGCCTACCCCATACTCA
GCCATCAAGGACGCCATCAAA------GCAGCAGCCAAG---GGGCCC---ATGGCTGGC
ATCCTTGCCTACACGGAAGATGAGGTCGTGTCCACGGACTTCCTTAGCGATACCCACTCG
TCTATCTTCGATGCTAAGGCCGGCATCGCGCTCAACGACAATTTCGTGAAGCTCATTTCC
TGGTACGACAATGAATATGGCTACAGTAACCGAGTGGTGGACCTCGTCCGCTACATGTTC
AGCAGAGACAAG---------------------------
>Branchiostoma_floridae_1 
------------------------------------------------------------
------------------------------------------------------------
------------------------------------------------------------
------------------------------------------------------------
------------------------------------------------------------
------------ATGCCTAAGGTCGGAATCAACGGGTTTGGTCGTATTGGCCGTCTGGTG
CTGCGGTCTGCC---GTTGAGAAGGGCCAG------GAGGTGGTCGCCATTAACGACCCT
TTCATCCAGCTGGACTACATGGTGTACATGTTCAAGTATGACTCCACCCATGGCAAGTTC
AAG---GGCGAGGTGTCTGCTGATGCTGACTCCTCT------TCGCTGGTTGTC------
---------------AACGGGAAGAAA---------------------ATCAAGGTCTTC
AATGAGATGAACCCAGCTAACATCAAATGGGCGGAAGCAGGTGCTGAGTACATC---GTT
GAGTCTACTGGTGTCTTTACCACCATTGCCAAGGCAAAGGCTCACCTTGATGCGGGA---
GCGAAGAAGGTCATCATCTCAGCTCCCTCT---GCTGATGCGCCGATGTTCGTCATGGGT
GTCAACCAGGAGAAGTACGAG---AAGAGCATGGACATTGTCAGCAATGCTTCCTGC---
ACCACCAACTGCTTGGCCCCACTGGCCAAGGTCATCAACGATGAATTTGGCATCGAGGAG
GGTCTCATGACCACGGTACACGCCTACACCGCCACGCAGAAGACCGTGGACGGC------
CCGAGCGCA---AAGGCCTGGCGTGACGGGCGCGGTGCCCACCAGAATATCATCCCAGCA
AGCACTGGGGCAGCCAAGGCTGTGGGCAAGGTCATT------------------------
---------------CCTGAGCTGAACGGGAAGCTGACAGGCATGGCGTTCCGTGTGCCG
GTCCCTGATGTGTCCGTGGTCGACCTGACCTGCCGACTGAAGAAAGGAGCTTCCTATGAT
GAGATCAAGGCTGTGGTGAAG------AAGGCATCTGAT---GGCCCA---CTGAAGGGA
TATCTGGGATACACGGATGAGGATGTGGTGTCCTCAGACTTCATGGGCGACACCCACTCC
AGTATCTTTGACGCCAAGGCGGGCATCGCACTGACCAACAACTTTGTCAAGCTTGTCTCT
TGGTATGACAATGAATACGGCTACAGCTTCCGTGTTGTCGACCTCATCCAGTACATGGCC
AGCAAGGAA------------------------------
>Canis_familiaris_1 
------------------------------------------------------------
------------------------------------------------------------
------------------------------------------------------------
------------------------------------------------------------
------------------------------------------------------------
---------------------GTCGGAGTGAACGGATTTGGCCGTATTGGGCGCCTGGTC
ACCAGGGCTGCT---TTTAACTCTGGCAAA---GTGGATATTGTCGCCATCAATGACCCC
TTCATTGATCTCAACTACATGGTGTACATGTTCCAGTATGATTCTACCCACGGCAAATTC
CAC---GGCACAGTC------AAGGCTGAGAACGGG------AAACTTGTCATC------
---------------AACGGGAAGTCC---------------------ATCTCCATCTTC
CAGGAGCGAGATCCCGCCAACATCAAATGGGGTGATGCTGGTGCTGAGTATGTT---GTG
GAGTCCACTGGGGTCTTCACCACCATGGAGAAGGCTGGGGCTCACTTGAAAGGCGGG---
GCCAAGAGGGTCATCATCTCTGCTCCTTCT---GCTGATGCCCCCATGTTTGTGATGGGC
GTGAACCATGAGAAGTATGAC---AACTCCCTCAAGATTGTCAGCAATGCCTCCTGC---
ACCACCAACTGCTTGGCTCCTCTAGCCAAAGTCATCCATGACCACTTCGGCATCGTGGAG
GGCCTCATGACCACCGTCCATGCCATCACTGCCACCCAGAAGACCGTGGACGGC------
CCCTCTGGG---AAGATGTGGCGTGACGGCCGAGGGGCTGCCCAGAACATCATCCCTGCT
TCCACTGGCGCTGCCAAGGCTGTGGGCAAGGTCATC------------------------
---------------CCTGAGCTGAACGGGAAGCTCACTGGCATGGCCTTCCGTGTCCCC
ACCCCCAATGTATCAGTTGTGGATCTGACCTGCCGCCTGGAGAAAGCTGCCAAATATGAC
GACATCAAGAAGGTAGTGAAG------CAGGCATCGGAG---GGACCC---CTCAAAGGC
ATCCTGGGCTACACTGAGGACCAGGTGGTCTCCTGTGACTTCAACAGTGACACCCACTCT
TCCACCTTCGACGCCGGGGCTGGCATTGCCCTCAATGACCACTTTGTCAAGCTCATTTCC
TGGTATGACAATGAATTTGGCTACAGCAACCGGGTGGTGGACCTCATGGTCCACATGGCC
TCCAAGGAG------------------------------
>Canis_familiaris_2 
ATGTCGAAACGCGACATCGTCCTCACCAATGTCACCGTTGTCCAGCTGCTGCGACAGCCG
TGCCCTGTGACCAGAGCACCACCTCCGCCAGAGCCCAAAGTTGAGGCAGAGCGGGAGCCC
CAGCCTGAGCCAGAGCCGGAGCCCAAACCTGAGCCAGTCAAGGAGGAA------------
------------------------------------------------------------
------------------------------CCCCCGCCTCTTCCTCAACCTAAGAAGGCT
CCTGTGGGTCAGAAGCTGACCGTGGGCATCAATGGATTTGGACGCATCGGTCGCCTGGTG
CTACGCGCCTGC---ATACAGAAGGGT------GTTAAAGTGGTGGCAGTGAATGACCCA
TTCATTGACCCAGAATATATGGTGTACATGTTTAAATATGACTCCACCCACGGCCGGTAC
AAG---GGGAGCGTG------GAGCACAGGAACGGA------AAGCTGGTGGTA------
---------------GACAACCAGGAG---------------------ATCAGCGTCTTC
CAGTGCAAGCAGCCCCGAGACATTCCCTGGAAGTCTGTCGGGAACCCCTTTGTG---GTG
GAGTCCACAGGCGTGTACCTGTCCTTAGAGGAAGCTTCAGGCCACATCGAGGCAGGC---
GCCTTGCGTGTGGTCATCTCCGCACCCTCA---CCGGATGCACCCATGTTTGTCATGGGG
GTAAACGAGAAGAGCTATGATCCTGCCTCCATGAAAGTCGTCAGCAATGCATCCTGC---
ACCACCAACTGCCTGGCGCCCCTTGCCAAGGTCATCCATGAGCGATTTGGGATCGTGGAA
GGGCTGATGACCACAGTTCATTCCTATACTGCCACCCAGAAGACTGTGGACGGG------
CCATCAAAG---AAGGCCTGGCGAGATGGCCGGGGCGCCCACCAGAACATCATCCCAGCC
TCCACGGGGGCTGCCAAGGCTGTTGGCAAAGTCATC------------------------
---------------CCAGACCTCAAAGGGAAGCTGACAGGAATGGCGTTCCGGGTGCCA
ACCCCAGACGTATCTGTTGTGGACCTGACCTGCCGCCTGGCCCAGCCCACCCCATACGAG
GCCATCAAAGAGGCCATCAAA------GCGGCAGCCAAG---GGGCCC---CTCGCTGGC
ATCCTTGCCTACACCGAGGATGAGGTCGTGTCCACGGACTTTGTGGGCAACACCCACTCG
TCCATCTTCGACGCTAACGCCGGCATCGCGCTCAACAACAGCTTCGTGAAGCTCATTTCC
TGGTACGACAACGAGTTCGGCTACAGTCACCGGGTGGTGGACCTCCTCCGCTACATGTTC
AACCGTGACCAG---------------------------
>Cavia_porcellus_1 
------------------------------------------------------------
------------------------------------------------------------
------------------------------------------------------------
------------------------------------------------------------
------------------------------------------------------------
------------ATGGTGAAGGTCGGAGTGAACGGATTTGGCCGTATTGGACGCCTGGTC
ACCAGGGCTGCT---TTCATGTCTGGCAAA---GTGGATATTGTAGCCATCAATGATCCC
TTCATTGACCTCCAGTACATGGTCTACATGTTCCAGTATGATTCTACCCACGGCAAGTTC
CAC---GGCACCGTC------AAGGCTGAGAATGGG------AAGCTCGTCATC------
---------------AATGGAAAGGCC---------------------ATCACCATCTTC
CAGGAGCGAGATCCCGCCAACATCAAGTGGGGTGATGCTGGCGCCGAGTATGTA---GTG
GAATCCACTGGTGTCTTCACCACCATGGAGAAAGCTGGGGCTCACTTGAAGGGTGGT---
GCCAAAAGGGTCATCATCTCTGCCCCTTCT---GCTGATGCCCCTATGTTCGTGATGGGC
GTGAATCACGAGAAGTACGAC---AAGTCCCTCAAGATTGTCAGCAATGCTTCCTGC---
ACCACCAACTGCTTAGCCCCACTGGCCAAAGTCATCCATGACAACTTCGGCATTGTGGAG
GGACTCATGACCACAGTCCATGCCATCACTGCCACCCAGAAGACTGTGGATGGC------
CCCTCTGGG---AAGCTGTGGCGTGATGGCCGTGGCGCTGCCCAGAACATCATCCCCGCA
TCCACTGGTGCTGCCAAGGCTGTGGGCAAGGTCATC------------------------
---------------CCAGAGCTGAATGGGAAGCTCACAGGTATGGCCTTCCGTGTACCC
ACACCTAATGTGTCGGTTGTGGATCTGACCTGCCGCCTGGAGAAACCGGCCAAATACGAT
GACATCAAGAAGGTGGTGAAG------CAGGCATCAGAG---GGCTCC---CTCAAAGGC
ATCTTGGGCTACACCGAGGACCAGGTTGTGTCCTGTGACTTCAACAGTGACAGCCATTCT
TCCACTTTTGACGCTGGGGCTGGCATCGCCCTCAATGACCACTTTGTCAAGCTCGTTTCT
TGGTATGACAATGAGTTCGGCTACAGCAACAGGGTGGTGGACCTCATGGTCCACATGGCC
TCCAAGGAG------------------------------
>Cavia_porcellus_2 
ATGTCGAGACGCGACGTTGTCCTCACCAATGTCACTGTTGTCCAGCTGCTGCGACAGCCA
TGCCCAGACTCTAGATGGCCAGGCGTAACATCCAGTAAACCTCAGGTGGAAGCACAGCCC
AGGCCTACACCACAGCCAGTCAAGGAGGAAGTCAAGCCACAC------------------
------------------------------------------------------------
------------------------------GAGTCACCTCCTCCAACACCCAAGAAAGCA
CCTATGAGTCAAGAGCTGACTGTGGGCATCAATGGATTTGGACGTATTGGTCGTCTGGTG
TTGCGAGCCTGC---ATGGAGAAGGGC------GTTAAAGTGGTGGCTGTGAATGACCCA
TTCATTGACCCACAATACATGGTGTATATGTTCAAGTATGATTCCACGCATGGCAGATAC
AAA---GGGAATGTA------GAGCACAAGAATGGA------CAGCTGATTGTG------
---------------AACAACCAAGAA---------------------ATCAAAGTCTAC
CAGTGCAAGGAAGCCAAAGAAATACCATGGAGTGAAGTTGGGAACCCCTATGTA---GTA
GAGGCCACAGGCGTGTACCTGTCCCTAGACGCAACTTCGGCACACATCTCAGGAGGT---
GCCCGCCGTGTGGTCATCTGTGCACCCTCA---CCAGATGCACCAATGTTTGTCATGGGA
GTGAATGAGAAGAGTTATAACCCTGGATCCATGAAAATTGTCAGCAATGCATCCTGT---
ACCACCAACTGCCTGGCTCCACTTGCCAAGGTCATCCATGAGCAATTTGGGATAGTACAA
GGGTTGATGACCACAGTCCATTCCTACACGGCCACCCAGAAGACAGTGGATGGG------
CCATCAAAG---AAGGCCTGGCGAGATGGGCGGGGTGCCCACCAGAACATCATCCCAGCC
TCCACCGGGGCAGCTAAAGCTGTGGGTGAAGTCATC------------------------
---------------CCAGATCTCAAAGGGAAGCTAACAGGAATGGCGTTCCGAGTACCA
ACCCCAGACGTGTCTGTTGTGGATCTCACCTGCTGCCTGGCCCAGTCTGCCTCCTACTCA
GCTATCAAGGAGGCTATACAA------GCAGCAGCCAAC---GGACCC---ATGGCTGGC
ATCCTTGCCTACACTGAGGATGAGGTGGTTTCCACGGACTTTGTTGGTGATACCCACTCG
TCCATCTTCGATGCTAAGGCTGGCATCGCACTCAATGACAAGTTCGTGAAACTCATTTCC
TGGTACGACAACGAATATGGCTACAGTCATCGGGTGGTCGACCTCCTCCGCTACATGTTC
AGTCAAGAGAAT---------------------------
>Ciona_intestinalis 
------------------------------------------------------------
------------------------------------------------------------
------------------------------------------------------------
------------------------------------------------------------
------------------------------------------------------------
---------ATGGTTTTGAAAATCGGAATCAACGGTTTCGGACGAATTGGACGCTTGGTA
ACTCGTGCTGCT---GCGGGTAGAGACGAC---GTTGAAGTTGTTTCAATCAACGATCCG
TTCATTGACCTTACTTATATGGTTTACATGTTCAAGTATGATTCAACACACGGCGTTTTC
AAC---GGCACTGTT------TCTGAAGAAGGCGGC------AAATTGATCATC------
---------------AACGGTAAACCG---------------------GTTGCGGTCAAC
GGTGAACGAGATCCATCAAAAATTCCTTGGGCAAAGGACGGCGCAGAAATCGTC---GTA
GAATCGACCGGAGTTTTCACAACCATCGAGAAAGCCTCTGCCCATTTGACCGGCGGA---
GCGAAGCATGTCGTGATTTCCGCACCATCT---GCGGATGCCCCAATGTTTGTAATGGGA
GTCAATGAAGAGAAGTATTGC---AACTCCATGAAAGTTGTAAGCAATGCTTCATGC---
ACCACCAACTGCCTTGCACCAATCGCAAAGGTCGTGGATGACAACTTTGGTATTGTTGAA
GGTCTCATGACAACTGTGCACTCGTACACTGCTACCCAGAAGACGGTGGATGGT------
CCCAGCGGA---AAGTCCTGGAGAGACGGAAGAGGAGCAGCACAGAACATCATTCCTGCA
TCCACAGGAGCGGCTAAAGCTGTCGGCAAAGTTATT------------------------
---------------CCACAACTGAATGGAAAGTTGACAGGAATGGCATTCCGTGTTCCG
ACCCCAAATGTATCCGTGGTTGATCTTACAGTTCGTTTGGAGAAGCCAGCATCCTATGAT
GCGATCAAGACTGCAATGAAA------ACAGCATCCGAG---GGAAAA---ATGAAGGGA
ATTCTTGGTTACACAGAAGATAAAGTGGTTTCCACTGACTTCAATGGAGACAAGCGAAGC
AGCATTTTTGACGCAGGAGCTGGCATTGCACTCAATGACAACTTTGTGAAGCTGGTGTCT
TGGTACGACAATGAATTTGGATACAGCAACCGTGTCATCGATCTTCTGCTTTACATGGCT
TCCAAAGAA------------------------------
>Ciona_savignyi_1 
------------------------------------------------------------
------------------------------------------------------------
------------------------------------------------------------
------------------------------------------------------------
------------------------------------------------------------
---------ATGGTTGTGAAAGTTGGAATTAACGGATTTGGACGAATCGGTCGTTTGGTC
ACCCGAGCAGCT---GTCGAAAATGCCGGT---GTTGAGATTGTGGCGATCAATGATCCC
TTTATCGATCTCACCTACATGGTGTACATGTTTCAATACGATTCTACTCACGGGCGCTTC
AAG---GGTACAGTC------GGGCAGGATAATGGA------AAACTGGTCATC------
---------------AACGGAAAGGCG---------------------ATCTCCGTACAT
GGAGAACGAGACCCATCAAAGATCCCGTGGGGCTCGGATGGTGCCGACTATGTT---GTG
GAATCCACTGGTGTTTTCACCACTATTGAAAAGGCATCAGCCCATTTGCAAGGTGGA---
GCAAAGCACGTCGTGATCTCTGCACCATCT---GCAGATGCCCCGATGTTTGTGATGGGG
GTGAATGAGGATAAATACTGC---AGCTCCATGAAGGTGGTCAGTAACGCTTCTTGC---
ACCACCAACTGCCTTGCTCCCATCGCCAAAGTTGTGAACGACAATTTCGGCATCGTTGAG
GGCCTGATGACCACCGTGCACTCGTACACCGCAACACAGAAGACTGTGGATGGG------
CCCAGTGGA---AAGTCGTGGCGCGACGGAAGAGGTGCGTCACAGAACATCATCCCAGCA
TCCACTGGAGCAGCGAAGGCAGTCGGAAAAGTGATC------------------------
---------------CCGGAATTAAACGGCAAGCTGACAGGAATGGCTTTCAGAGTCCCA
ACACCCAACGTCTCCGTGGTTGATCTCACTGTCCGTTTGAACAAGCCCGCAACTTACGAC
GAGATCAAGGCTGTGGTGAAG------GCTTCCGCTGAA---AGCCCGGCATTGTGCAAA
TTTTTGGGCTACACTGAGGACAAGGTGGTCTCGACTGACTTCAACGGCGACACTCGCAGC
AGTATCTTTGACGCCGGTGCTGGAATAGCTCTCAACGAGAACTTCGTGAAGCTGGTATCA
TGGTATGACAATGAGTTCGGCTACAGCAACCGTGTCGTTGACCTTCTACTTTACATGGCG
TCCAAGAAT------------------------------
>Ciona_savignyi_2 
------------------------------------------------------------
------------------------------------------------------------
------------------------------------------------------------
------------------------------------------------------------
------------------------------------------------------------
---------ATGGTGCTGAAAATAGGAATTAATGGATTTGGTCGAATTGGTCGTTTAGTG
ACCCGGGCTTCT---CAGGACAAAGATGGC---GTTCAAGTCGTGGCGATCAACCACCCA
TCTATCGATATTGCGTACTTGGTGTACAAGTTCCAGTACGACTCAACTCACGGTAGATTC
AAT---GGCACCGTC------TCGCATGATAACGGG------AAACTGATTATA------
---------------AACGGAAAGCCG---------------------ATCACTGTACAC
GGAGAAAGGGACCCAGCAAATATTCCTTGGGCAGAGGACGATGTAGAATGCGTG---GTC
GAGTCGACTGGTATTTTTACCACCATTAAAAAAGCCTCCGCACATTTGGTAGGTGGA---
GCAAAGCGTGTTATCATCTCTGCTCCTTCT---GAAGATGCTCCCATGTTTGTTATGGGG
GTCAATGAAGATAAATACTGT---AGTTCAATGAAGGTGGTCAGTAACGCTTCTTGT---
ACCACTAACTGCCTTGCACCGATCGCCAAAGTTGTGAACGATAATTTTGGGATTGTTGAA
GGTCTCATGACAACTGTGCACTCGTACACTGCAACCCAGAAAATAGTAGATGCG------
CCTAGTGGT---AGATCCTGGAGAACCGGAAGAGGCGCAGCGCAGAACATCATTCCTAGT
TCCACTGGATCTACAAGCGCAGTTGGAAAAGTAATC------------------------
---------------CCAGAACTGAATGGGAAATTAACTGGAATTGCGTTCAGAGTTCCA
ACTCCTAATGTATCTGTGGTCGACCTGACTGTTCGTTTAAAGAAACCAGCCTCCTACGAC
GAAATTAAAGAGGTGATAAAG------TCCGCATCAAAA---AGTCCCCGATTAAGCGGA
ATTCTGGGGTGCACAGAAGACAAGTTGGTTTCCACGGATTTCAATAACGATACCCGGAGC
AGTATATTTGACGCTTCTGCAGGAATTGCGCTTAATGATAAGTTTGTAAAGTTAATTGCG
TGGTATGACAACGAATTCGGCTACAGTAATCGAATTCTTGATCTTGCTCTGTGTATTGCG
AGGAAAAAA------------------------------
>Ciona_savignyi_3 
------------------------------------------------------------
------------------------------------------------------------
------------------------------------------------------------
------------------------------------------------------------
------------------------------------------------------------
---------ATGGTGTTGAAAATAGGAATTAATGGATTTGGTCGAATTGGTCGTTTAGTG
ACCCGGGCTTCT---CAGGACAGAGATGGC---GTTCAAGTCGTGGCGATCAACCACCCA
TCTATCGATATTGCATATCTGGTGTACAAGTTCCAGTACGACTCAACTCACGGTAGATTC
AAT---GGCACAGTC------TCGCATGATAACGGG------AAACTAATAATA------
---------------AACGGGAAGTCA---------------------ATCACTGTACAC
AGAGAAAGGGACCCAGCAAATATTCCTTGGGCAGAGGACGATGTAGAATGCGTG---GTC
GAGTCGACTGGTGTTTTTACCACCGTTGAAAAAGCCTCCGCACATTTGGTAGGTGGA---
GCAAAGCGTGTTATCATCTCTGCTCCTTCT---GATGATGCTCCCATGTTTGTTATGGGG
GTGAACGAAGATAAATACTGT---AGTTCTATGAAGGTGGTCAGTAACGCTTCTTGT---
ACCACTAACTGCCTTGCACCGATCGCCAAAGTTGTGAACGATAGTTTTGGGATTGTTGAA
GGTCTCATGACAACTGTGCACTCGTACACTGCAACCCAGAAAATAGTGGATGCG------
CCTAGTGGT---AGGTCCTGGAGAACCGGAAGAGGCGCAGCGCAGAACATCATTCCTAGT
TCCACTGGATCTACAAGCGCAGTTGGAAAAGTAATC------------------------
---------------CCAGAACTGAATGGGAAATTAACTGGAATTGCGTTTAGAGTTCCA
ACACCTAATGTATCCGTTGTCGACTTGACCGTGCGTTTAAAGAAACCAGCCTCCTACGAC
GAAATTAAAGAGGTGATAAAG------TCCGCATCAAAA---AGTCCCCGATTAAGCGGA
ATTCTGGGGTACACAGAAGACAAGTTGGTTTCCACGGATTTCAATAACGACACCCGAAGC
AGTATATTTGACGCTTCTGCAGGAATTGCGCTTAATGATAAGTTTGTAAAGTTGATTGCG
TGGTATGACAACGAATTCGGCTACAGTAACCGCATTCTTGATCTTGCTCTGTGTATTGCA
AAGAAAAAAATAAATATT---------------------
>Columbia_livia 
------------------------------------------------------------
------------------------------------------------------------
------------------------------------------------------------
------------------------------------------------------------
------------------------------------------------------------
------------ATGGTGAAAGTCGGAGTCAACGGATTTGGCCGCATCGGCCGCCTGGTC
ACCCGGGCTGCT---ATTCTCTCTGCCAAA---GTCCAAGTGGTGGCCATCAACGATCCC
TTCATTGATCTGAACTACATGGTTTACATGTTCAAATATGACTCTACTCATGGTCACTTC
CGG---GGCACTGTC------AAGGCCGAGAATGGG------AAACTTGTGATT------
---------------AATGGGAATGCT---------------------ATCACCATCTTC
CAGGAGCGTGATCCCAGCAACATAAAGTGGGCAGATGCTGGTGCTGAATATGTT---GTG
GAGTCCACTGGTGTCTTTACCACCATGGAGAAGGCTGGGGCTCACCTGAAGGGTGGT---
GCTAAGCGTGTTATCATCTCTGCCCCCTCA---GCTGATGCTCCCATGTTTGTGATGGGT
GTCAACCATGAAAAGTATGAC---AAGTCCCTGAAAATTGTCAGCAATGCCTCTTGC---
ACTACTAACTGCCTGGCGCCCTTGGCCAAGGTCATCCATGACAACTTCGGCATCGTGGAG
GGTCTTATGACCACTGTCCATGCCATCACAGCCACACAGAAGACAGTGGATGGG------
CCCTCTGGG---AAGCTGTGGAGGGATGGCAGAGGTGCTGCCCAGAACATTATTCCAGCA
TCTACTGGAGCTGCTAAGGCTGTGGGAAAAGTCATC------------------------
---------------CCTGAGCTCAATGGGAAACTTACTGGAATGGCTTTCCGTGTGCCA
ACCCCCAATGTCTCTGTTGTGGACCTGACCTGCCGTCTGGAAAAACCAGCCAAGTATGAT
GACATTAAGAGGGTAGTGAAG------GCTGCTGCTGAT---GGGCCC---CTGAAGGGC
ATCCTGGCATACACAGAGGACCAGGTTGTCTCATGTGACTTCAACGGTGACAGCCATTCC
TCCACCTTTGATGCGGGTGCTGGCATTGCACTGAATGACCACTTTGTCAAGCTGGTTTCC
TGGTATGATAATGAGTATGGATACAGCAACCGTGTTGTGGACTTGATGGTCCACATGGCA
TCCAAGGAG------------------------------
>Coturnix_coturnix 
------------------------------------------------------------
------------------------------------------------------------
------------------------------------------------------------
------------------------------------------------------------
------------------------------------------------------------
------------ATGGTGAAAGTCGGAGTCAACGGATTTGGCCGTATTGGCCGCCTGGTC
ACCAGGGCTGCT---GTCCTTTCTGGCAAA---GTCCAAGTGGTTGCTATCAATGATCCC
TTCATCGATCTGAACTACATGGTTTACATGTTCAAATATGATTCTACACACGGACACTTC
AAG---GGCACTGTC------AAGGCTGAGAATGGG------AAACTTGTGATC------
---------------AATGGGAACGCC---------------------ATCACTATCTTC
CAGGAGCGTGACCCCAGCAACATCAAGTGGGGAGATGCTGGTGCTGAGTATGTT---GTG
GAGTCCACTGGTGTCTTCACCACCATGGAGAAGGCTGGGGCTCATCTGAAGGGTGGT---
GCTAAGCGTGTTATCATCTCAGCCCCCTCA---GCTGATGCTCCCATGTTCGTGATGGGT
GTCAACCATGAGAAATATGAT---AAGTCCCTGAAAATTGTTAGCAATGCTTCATGC---
ACCACCAACTGTCTGGCACCATTGGCCAAGGTCATCCATGACAACTTTGGCATTGTGGAG
GGTCTTATGACCACTGTGCACGCCATCACAGCCACACAGAAGACTGTGGACGGC------
CCCTCTGGG---AAGTTGTGGAGGGATGGCAGAGGTGCTGCCCAGAACATCATCCCAGCA
TCCACTGGGGCTGCTAAGGCTGTGGGGAAGGTCATC------------------------
---------------CCTGAGCTCAATGGGAAGCTTACTGGAATGGCTTTCCGTGTGCCA
ACCCCCAATGTCTCTGTTGTTGACCTGACCTGCCGTCTGGAGAAACCAGCCAAATATGAT
GACATCAAGAGGGTAGTGAAG------GCTGCTGCTGAG---GGGCCC---TTGAAGGGC
ATCCTAGGATACACAGAGGACCAGGTTGTCTCCTGTGACTTCAATGGTGACAGCCATTCT
TCCACCTTTGATGCGGGTGCTGGCATTGCACTGAATGACAACTTCGTCAAGCTTGTTTCC
TGGTATGACAACGAGTTTGGATACAGCAACCGTGTTGTGGACTTGATGGTCCACATGGCA
TCCAAGGAG------------------------------
>Cynops_pyrrhogaster 
------------------------------------------------------------
------------------------------------------------------------
------------------------------------------------------------
------------------------------------------------------------
------------------------------------------------------------
------------ATGGTTAAATGCGGAGTCAACGGATTTGGCCGCATCGGTCGTCTGGTG
ACCCGCGCTGCA---ATCCAATCTGGAAAA---GTAACAATTGTGGCTATCAATGACCCC
TTCATTGACCTAGACTACATGGTTTACATGTTCAAGTATGACTCCACCCACGGACGCTTC
AAA---GGCACAGTC------AAGGCTGAGAACGGA------AAGCTTGTCATC------
---------------AACGGCCAGCCC---------------------ATCACAATCTCC
CAAGAACGTGACCCTGCCAACATCAAGTGGGGCGATGCTGGAGCAGAGTACGTG---GTG
GAGTCGACTGGAGTGTTCACCACCACTGACAAAGCCTCTGCTCATCTGAAGGGTGGT---
GCCAAACGTGTCATCATCTCTGCGCCCTCT---GCTGATGCTCCCATGTTTGTGATGGGG
GTGAACCACGAGAAGTACGAC---AACTCTCTGAAGGTGGTAAGCAATGCCTCCTGC---
ACTACAAACTGTCTGGCTCCTCTGGCTAAGGTCATCAATGACAACTTCCACATCGTCGAG
GGTCTGATGACCACTGTCCATGCTGTGACTGCTACACAAAAGACTGTGGACGGT------
CCTTCTGGG---AAATTGTGGCGTGACGGCAGAGGTGCGAACCAGAATATCATTCCAGCC
TCTACTGGGGCAGCCAAAGCTGTGGGCAAAGTGATC------------------------
---------------CCTGAACTCGATGGGAAACTCACCGGCATGGCCTTCCGTGTACCT
GTCGCCAATGTGTCTGTGGTTGACCTGACCTGCCGCTTGGAGAAGGGTGCCTCTTATGAT
GACATTAAGAAAGTGGTAAAG------GCAGCTGCTGAT---GGACCA---CTAAAAGGA
ATTTTGGGATACACCGATGAACAGGTGGTGTCCTCCGACTTCAATGGTGACGATCACTCC
TCCATCTTTGATGCTGGTGCCGGTATTGCACTCAACAAAAACTTCGTGAAGCTGGTTTCC
TGGTATGACAATGAATTTGGTTACAGTCAACGTGTTGTGGATCTGATGTGCCACATGCAC
AGCAAGGAA------------------------------
>Danio_rerio_1 
------------------------------------------------------------
------------------------------------------------------------
------------------------------------------------------------
------------------------------------------------------------
------------------------------------------------------------
------------ATGGTTAAAGTTGGTATTAACGGATTCGGTCGCATTGGCCGTCTGGTG
ACCCGTGCTGCT---TTCTTGACCAAGAAA---GTGGAGATCGTGGCCATCAATGACCCA
TTCATTGACCTTGATTACATGGTTTACATGTTCCAGTACGACTCCACCCATGGAAAGTAC
AAG---GGTGAGGTT------AAGGCAGAAGGCGGC------AAACTGGTCATT------
---------------GATGGTCATGCA---------------------ATCACAGTCTAT
AGCGAGAGGGACCCAGCCAACATTAAGTGGGGTGATGCAGGTGCTACTTATGTT---GTG
GAGTCTACTGGTGTCTTCACTACTATTGAGAAGGCTTCTGCTCACATTAAGGGTGGT---
GCAAAGAGAGTCATCATCTCTGCCCCAAGT---GCAGATGCCCCCATGTTTGTCATGGGT
GTCAACCATGAGAAATATGAC---AACTCTCTCACAGTTGTAAGCAATGCCTCCTGC---
ACCACCAACTGCCTGGCTCCTTTGGCAAAGGTCATCAATGATAACTTTGTCATCGTTGAA
GGTCTTATGAGCACTGTTCATGCCATCACAGCAACACAGAAGACCGTTGATGGG------
CCCTCTGGG---AAGCTGTGGAGGGATGGCCGTGGTGCCAGTCAGAACATCATCCCAGCC
TCCACTGGGGCTGCCAAGGCTGTAGGCAAAGTAATT------------------------
---------------CCTGAGCTCAATGGCAAGCTTACTGGTATGGCCTTCCGTGTCCCC
ACCCCCAATGTCTCTGTTGTGGATCTGACAGTCCGTCTTGAGAAACCTGCCAAGTATGAT
GAGATCAAGAAAGTCGTCAAG------GCTGCAGCTGAT---GGGCCC---ATGAAAGGA
ATTCTGGGATACACGGAGCACCAGGTTGTGTCCACTGACTTCAATGGGGATTGCCGTTCA
TCCATCTTTGACGCTGGTGCTGGTATTGCTCTCAACGATCACTTTGTCAAGCTGGTCACA
TGGTATGACAATGAGTTCGGTTACAGCAACCGTGTATGTGACCTGATGGCACACATGGCC
TCCAAGGAG------------------------------
>Danio_rerio_2 
------------------------------------------------------------
------------------------------------------------------------
------------------------------------------------------------
------------------------------------------------------------
------------------------------------------------------------
------ATGTCTGAGCTTTGTGTTGGAATCAATGGATTTGGCCGTATTGGCCGTTTGGTC
CTCAGGGCCTGC---CTGCAGAAGGGA------ATTAAAGTCACCGCCATCAACGACCCC
TTCATTGACCTGCAGTACATGGTCTACATGTTCAAGTATGACTCCACTCATGGCCGTTAC
AAG---GGAGAAGTT------CACATGGAGGATGGA------AAACTGATTGTT------
---------------GATGGTCAGGCC---------------------ATCTCTGTGTTC
CAGTGCATGAAGCCTGCTGAGATCCCATGGGGTGATGCTGGTGCCCTGTACGTG---GTC
GAGTCCACCGGAGTCTTCCTCAGCATTGATAAGGCCTCAGCTCACATCCAGGGTGGA---
GCCAAGCGTGTGGTTGTGTCTGCTCCATCA---CCCGACGCACCCATGTTTGTGATGGGA
GTCAACCAGGACAAATATGACCCCTCCAGCATGACCATTGTCAGCAATGCATCCTGC---
ACCACTAACTGCTTGGCTCCTCTGGCTAAAGTTATTCATGACAACTTTGGTATTGAGGAG
GCTCTCATGACCACAGTTCATGCCTACACCGCCACACAGAAGACTGTCGATGGC------
CCCTCTGCC---AAGGCATGGCGTGATGGACGTGGCGCCCACCAGAACATCATCCCTGCA
TCCACTGGTGCCGCCAAGGCTGTGGGCAAAGTCATT------------------------
---------------CCTGAGCTTAACGGAAAGCTGACTGGTATGGCTTTCCGTGTGCCA
GTCGCTGATGTGTCCGTTGTCGACCTCACCTGCCGCCTTACAAGGCCCGCCAGCTACGCC
AACATCAAGGAGTCTGTCAAG------AAGGCCGCTCAT---GGGCCA---ATGAAGGGA
ATTCTGGGATACACAGAGGATTCAGTCGTTTCTTCTGACTTTGTTGGAGACACTCACTCT
TCAATCTTTGATGCCGGCGCTGGCATCTCCCTCAATGACAACTTTGTCAAGCTCATCTCC
TGGTATGACAACGAATTTGGCTACAGCCATCGTGTTGCTGACCTGTTAATGTACATGCAC
TCCAAAGAG------------------------------
>Deinagkistrodon_acutus 
------------------------------------------------------------
------------------------------------------------------------
------------------------------------------------------------
------------------------------------------------------------
------------------------------------------------------------
------------ATGGTGAAAATTGGTATCAACGGTTTTGGCCGTATTGGCCGTCTGGTC
TGCAGAGCAGCA---GTCAACAATTGTAAG---GTTGAAGTTGTCGCCATCAATGACCCA
TTCATTGATCTGAACTACATGGTGTACATGTTTAAGTATGACTCTACTCATGGCCGCTTC
CAT---GGCACTGTC------CAAGCTGAAAATGGA------AAACTTGTCATT------
---------------AATGGACATGCC---------------------ATCACTGTTTTC
CAAGAGCGTGATCCTGCAAACATTAAGTGGGGTGAGGCTGGTGCAGAGTACGTT---GTG
GAATCAACTGGAGTTTTCACCACCACAGAGAAAGCTAGTGCTCACTTGAAGGGTGGT---
GCTAAACGTGTTATAATATCTGCCCCATCA---GCTGATGCTCCCATGTTTGTGATGGGT
GTCAATCATGAAAAATATGAC---AAATCTTTGACAGTTGTCAGCAATGCTTCTTGC---
ACTACCAACTGCCTGGCACCACTGGCCAAGGTCATCCATGAACACTATGGCATTGTGGAA
AGTCTTATGACCACAGTTCACGCCATCACAGCCACACAGAAG---GTGGATGGC------
CCCTCTGGG---AAGCTGTGGAGAGATGGTAGAGGAGCAGCTCAGAATATCATCCCGGCA
TCCACAGGTGCAGCCAAAGCTGTGGGCAAAGTCATT------------------------
---------------CCTGATTTGAATGGGAAGCTCACAGGAATGGCTTTCCGTGTCCCA
ACTCCAAATGTTTCTGTTGTGGACTTAACATGCCGCTTAGGCAAGCCAGCGAAGTATGAT
GATATTAAGAAAGTTGTGAAG------GCAGCTTCTGAA---GGCCCA---ATGAAGGGT
ATTCTGGGATACACAGAGGACCAGGTGGTCTCTTCTGATTTCAATGGCGATACCCACTCT
TCCGTCTTCGATGCAGCTGCCGGCATTGCTCTCAATGATCATTTTGTCAAGCTGGTCTCC
TGGTATGATAATGAATATCGATACAGCAATCGTGTGGTAGACCTGATGGTCCAAATGGCA
TCTAAGGAG------------------------------
>Drosophila_melanogaster_1 
------------------------------------------------------------
------------------------------------------------------------
------------------------------------------------------------
------------------------------------------------------------
------------------------------------------------------------
------------ATGTCGAAGATTGGTATCAATGGATTTGGTCGCATCGGCCGCTTGGTT
CTCCGCGCCGCC---ATTGATAAGGGC------GCCAACGTTGTGGCCGTCAACGATCCC
TTCATCGATGTGAACTACATGGTCTACCTGTTCAAGTTCGATTCGACCCACGGACGTTTT
AAG---GGCACCGTT------GCCGCCGAGGGCGGT------TTCCTGGTGGTC------
---------------AACGGCCAGAAG---------------------ATCACCGTCTTC
AGCGAACGCGACCCGGCCAACATCAACTGGGCCAGCGCTGGTGCCGAATACATC---GTG
GAGTCCACTGGCGTGTTCACCACCATCGACAAGGCATCCACTCACTTGAAGGGCGGT---
GCCAAGAAGGTTATCATCTCGGCCCCATCC---GCCGATGCTCCCATGTTCGTTTGCGGC
GTCAACTTGGATGCCTACAAG---CCCGACATGAAGGTGGTCTCCAACGCATCGTGC---
ACCACCAACTGCTTGGCTCCTCTGGCCAAGGTGATCAACGACAACTTCGAGATCGTCGAG
GGTCTGATGACCACCGTTCATGCCACCACCGCTACCCAGAAGACCGTCGATGGA------
CCTTCCGGC---AAGTTGTGGCGTGATGGACGTGGCGCTGCCCAGAACATCATTCCAGCT
TCCACTGGAGCTGCCAAGGCCGTGGGCAAGGTTATC------------------------
---------------CCCGCCCTCAACGGTAAGCTCACCGGAATGGCATTCCGTGTGCCC
ACTCCCAACGTTTCCGTGGTCGATTTGACCGTGCGCTTGGGCAAGGGTGCGTCCTATGAT
GAAATTAAGGCCAAGGTTCAG------GAGGCCGCCAAC---GGACCC---CTGAAGGGT
ATCCTGGGATACACCGATGAGGAGGTCGTTTCTACCGATTTCCTCAGCGACACCCACTCG
TCGGTGTTCGATGCCAAGGCTGGCATTTCGCTAAACGACAAGTTCGTGAAGCTGATCTCT
TGGTACGACAACGAGTTTGGCTACTCCAACCGCGTCATCGACCTGATCAAGTACATGCAG
AGCAAGGAT------------------------------
>Drosophila_melanogaster_2 
------------------------------------------------------------
------------------------------------------------------------
------------------------------------------------------------
------------------------------------------------------------
------------------------------------------------------------
------------ATGTCCGGTATTGGCATCAATGGCTTTGGCCGAATCGGTCGCATGTTT
GCCCGCCAGGCTCTAGTTCGCAAAGAT------GTCAAGATCGTGGCAATCAACGATCCC
TCACTGGATCCCAAGTATCTGGCCTACATGCTGCGATACGACTCCACTCATGGACAGTTC
AAT---CAGAAGATC------TCTGTCGACGGGAAC------AATCTTGTTGTT------
---------------AATGGCAAGAAG---------------------ATCCAGCTGCTT
AAGGAGTCGGACGTCAAGAAGATTAAATGGTGCGACCTGGGCGTGCATACGGTG---GTG
GAGTGCTCCGGTAGGTTTACCACCCTGAAAGCCTGTCAAGGTCACTTGGATAGTGGG---
GCCAAAAAGGTGGTCATATCGGCACCATCT---GCCGATGCTCCGATGTTTGTGTGCGGA
GTGAATCTTGAGGCATACAAG---CCGGGCACAGCAATCATCTCGAATGCCTCATGC---
ACAACCAATTGCCTGGCGCCGCTGGCCAAGGTGGTGCACGATAACTTTGAAATATGTGAG
GGCCTTATGACCACCGTTCATGCGGCTACAGCTACCCAAAAGATCATCGACGGA------
CCCAGCAGC---AAACTCTGGCGGGATGGACGCAGTGGCATGACCAACATCATACCCGCA
TCCACGGGAGCCGCTAAAGCCGTCGGCAAGGTGATT------------------------
---------------CCGGATCTAAACGGGAAGCTAACGGGTATGGCTTTCCGTGTACCA
GTTCCCAATGTCTCGGTGGTGGACCTCACCTGTAGGCTTTCTAAGCCCGCCAAAATGGAC
GATATCAAGAAGTGCATAAAG------GCTGCATCCAAA---TGCGAA---ATGAAGGGA
ATCCTGGGGTATGTGGAGGAGGAGGTGGTGTCCACCGATTTTAACGGCTCACGATTTGCA
TCCGTCTTTGATGCCAAGGCCTGTATTGCCCTAAACGATAACTTCGTCAAGTTGATCAGT
TGGTACGATAACGAGACCGGATATTCCTGCCGTCTCCTTGACCTAGTTCTCTATGCCCAG
TTGGTCGACCAATGCGATGCGAAGGAAAAGGGTGCTTGC
>Eptatretus_burgeri_1 
------------------------------------------------------------
------------------------------------------------------------
------------------------------------------------------------
------------------------------------------------------------
------------------------------------------------------------
------------ATGGTGAAAATCGGCATCAACGGGTTTGGTCGCATTGGCCGTCTGGTG
ACCAGGGCTGCC---ATTTTGAATGGAAAG---GTGGAAGTCGTGGCCATTAATGACCCC
TTCATCGACGTCACGTACATGGAGTACATGTTCAAATATGATTCAACCCATGGAAAATGG
AAG---GGGAGTGTG------AAAGCAGAAGGAAAC------CATATCGTCATT------
---------------GATGGACACAAG---------------------ATCGCAGTTTTC
CAGGAGCGTGACCCTGCCAACATCAAGTGGGGCAGCGCTGGTGCACAGTACGTG---GTC
GAGTCGACTGGTGTTTTTACCACAAAGGAAAAGGCATCCGCTCACCTGAAGGGTGGT---
GCAAAACGTGTTGTCATCTCTGCTCCTTCT---GCCGACGCACCCATGTTTGTGATGGGG
GTTAACCATGAGAAATACGAT---CCGTCACTCACCATCGTCAGCAATGCTTCCTGC---
ACTACCAACTGCCTGGCCCCTCTGGCCAAAGTTGTCCATGATAACTTTGGGATTGTTGAA
GCACTCATGACGACGGTCCACTCGTACACTGCCACCCAGAAGACCGTGGATGGA------
CCAAGCGGT---AAGCTTTGGAGAGATGGGCGTGGTGCCGCCCAGAACATCATTCCAGCA
TCGACTGGTGCCGCCAAGGCCGTGGGCAAAGTCATC------------------------
---------------CCGGATCTGAACGGGAAGCTGACTGGCATGGCGTTCCGTGTACCG
ACTGCCAATGTATCTGTGGTTGATTTGACCTGCCGTCTTGAAAAGCCGGGATCGTACGAT
GCCATCAAAGCCAAAATCAAG------GCCGCAGCTGAA---GGTCCC---ATGAAGGGC
TTTCTGGGATACACCGAGGAACAGGTGGTCTCGTCTGACTTCAATGGTGACTGTCACTCG
AGCATCTTCGACGCTGGCGCAGGGATTGCCCTGAACGATCACTTTGTGAAGTTGGTGTCA
TGGTACGACAACGAATTTGGCTACAGCAACCGTGTGGTCGACTTGGTTCTTTACATGGCG
AGCAAAGAG------------------------------
>Eptatretus_burgeri_2 
------------------------------------------------------------
------------------------------------------------------------
------------------------------------------------------------
------------------------------------------------------------
------------------------------------------------------------
------------ATGGTGAAAATCGGCATCAACGGGTTTGGTCACATTGGTCAGCAGGTG
ACCCGGGCTGCC---ATTTTGAATGGAAAG---GTGCAGGTTGTGGCCATTAATGACCCC
TTCATTGAGCTCAAGCACATGGTGTACATGTTCAAATATCAATCGACACATGGCAAGTGG
AAG---GGGGAGGTC------GAAGCGGATGGAGAC------CATCTCATCATA------
---------------AATGGACATCAA---------------------ATCACAGTATTC
CATGAGCATGACCCTGCCAACATCATGTGGGGCAGCACTGGCGCACAATATGTA---ATC
GAGTCATCCAGAATTTTTACAACAAAGGACAAGGCAGCTGCTCACCTGAAGGGTGGT---
GCGAAACGAATCATCATCTCAGCCCCATCT---TCTGATGCACCCATGTTTGTGATGGGG
GTTAACCATGAAAAATATGAT---CCGTCGCTCACCATCATCAGCACCTCC---------
------------------------------------------------------------
---------------------TTATACACTGCCACCCAGAACACTGTGGATGGG------
CCAAACAGT---GACCTTTCGAGACACTTGTATGGTGCAGACCAGAACTTCCCTCCATTA
TCGACTGGTGCTGCTCAGGGCACTGGCAAAGTCATC------------------------
---------------------------------------------------------CCG
AATCCACAT---------------------------------------------------
------------------------------------------------------------
------------------------------------------------------------
------------------------------------------------------------
------------------------------------------------------------
---------------------------------------
>Esox_lucius 
------------------------------------------------------------
------------------------------------------------------------
------------------------------------------------------------
------------------------------------------------------------
------------------------------------------------------------
------------ATGGTGAATATCGGAATCAATGGATTTGGCCGTATTGGGCGTCTGGTG
ACTCGTGCTGCT---GCCAAGAGTGGAAAA---GTCAATGTTGTTGCCATCAACGACCCC
TTCATTGACCTGGACTACATGGTTTATATGTTCAAGTATGACTCCACCCATGGTGTTTGG
AAGGACAGCGAAGTG------AAGCAGGAGGGTGGA------AAGCTGATTATT------
---------------GGCAACCTGCGC---------------------ATCACAGTTTTC
CATGAGCGGGACCCTTCCCTTATCAAGTGGGGTGAAGCTGGAGCGGACTATGTG---GTC
GAGTCCACTGGTGTGTTCACCACCATTGAGAAGGCCTCTGCTCACCTGAAAGGAGGT---
GCCAAGCGGGTTATCATCTCTGCCCCCAGT---GCAGATGCCCCCATGTTTGTGATGGGT
GTCAACCACGAGAAGTATGAG---AACTCCCTGAAGGTCGTCAGCAACGCCTCCTGC---
ACCACAAACTGCCTGGCTCCCATCGCCAAGGTTATCAACGACAACTTCGGCATCGTCGAG
GGTCTCATGAGCACAGTTCATTCTGTCACAGCCACACAGAAGACTGTTGACGGG------
CCCTCTGGT---AAGCTGTGGCGAGATGGACGTGGTGCCGGCCAGAACATCATCCCCGCC
TCTACCGGTGCAGCCAAAGCAGTCGGCAAGGTTATC------------------------
---------------CCTGAGCTGAACGGCAAGCTGACCGGGATGGCTTTCCGTGTCCCC
ACCCCCAACGTGTCTGTCGTTGACCTGACAGTCCGTCTTCAGAAGGCCGCCCCTTATGAC
CAGATTAAGAAGGTCATCAAG---------GCTGCTGAA---GGACCC---ATGAAGGGC
ATTCTGGGATACACAGAGGATCAGGTGGTGTCCACTGACTTCAATGGCGACTGCCGCTCT
TCAATCTTCGATGCCGGTGCAGGCATTGCTCTTAACGACCATTTTGTCAAGTTGGTCTCA
TGGTATGACAATGAGTTTGGCTACAGCAACCGTGTGGTTGACCTGTGTATGCACATGGCC
TCCAAGGAG------------------------------
>Gadus_morhua_1 
------------------------------------------------------------
------------------------------------------------------------
------------------------------------------------------------
------------------------------------------------------------
------------------------------------------------------------
------------ATGGTGAAAGTAGGAATCAATGGATTTGGCCGCATCGGTCGTCTGGTG
ACCCGCGCTGGT---TTCCAGTCCAAGAAG---GTGGAGATCGTAGCCATCAATGACCCC
TTCATTGACCTGGAGTACATGGTCTACATGTTCAAGTACGACTCCACCCACGGACGTTTC
CAC---GGTGAGGTC------AAGATCGAGGGTGAC------AAGCTGGTCATC------
---------------GACGGACACAAG---------------------ATCAGCGTGTTC
CACGAGAGGGACCCCGCCAACATCAAGTGGGGCGATGCTGGAGCCCAGTACGTG---GTG
GAGTCCACCGGCGTGTTCACCACCATCGAGAAGGCGTCCGCTCACTTGAAGGGAGGC---
GCCAAGAGAGTCATCATCTCCGCCCCTAGT---GCCGACGCACCCATGTTCGTCATGGGA
GTGAACCACGAGAAGTACGAG---AACTCCCTGCAGGTTGTCAGCAATGCTTCCTGC---
ACCACCAACTGCCTGGCCCCCCTGGCCAAGGTCATCCATGACAACTTTGGCATCGTTGAG
GGACTGATGAGCACAGTCCACGCCATCACCGCCACCCAGAAGACAGTGGACGGA------
CCCTCCGGA---AAGCTGTGGAGGGACGGCCGCGGCGCCAGCCAGAACATCATCCCCGCC
TCCACTGGAGCCGCCAAGGCTGTGGGCAAGGTCATC------------------------
---------------CCCGAGCTCAACGGTAAGATCACTGGCATGGCCTTCCGCGTCCCC
ACCCCCAATGTGTCCGTGGTCGACCTGACCGTCCGCCTGGAGAAGCCTGCCAAATATGAT
GACATCAAGAAGGTCATAAAG------GCTGCCTCTGAG---GGACCC---ATGAAGGGA
ATTCTGGGATACACAGAGGACCAGGTGGTGTCCACAGATTTCAACGGAGATATCCGCTCC
TCTATCTTTGATGCTGGTGCTGGCATTGCCCTCAATGACCACTTTGTCAAGCTGGTCACA
TGGTACGACAATGAGTTCGGCTACAGCAACCGCGTCATCGACCTGATGGCCCACATGTCC
TGCAAGGAG------------------------------
>Gadus_morhua_2 
------------------------------------------------------------
------------------------------------------------------------
------------------------------------------------------------
------------------------------------------------------------
------------------------------------------------------------
------------ATGGTGAAGATCGGCATCAATGGATTTGGGCGTATCGGGCGTCTGGTG
ACGCGGGCGGCA---GCCTTGGGCGGGAAA---GTGAACGTGGTCGCCATCAACGACCCC
TTCATCACCCTGGAGTACATGGCCTACATGTTCCAGTACGACTCCACCCACGGGCCCTGG
AAGCACAGCGAGGTG------AAGGTGGACAACGGC------CAGCTGTGCATC------
---------------GGCGCCATGCGC---------------------ATCACCGTCTCC
CACGAGAGGGCCCCAGAGAGCATCGGCTGGGGCGCCCTGGGCGTAGACTACGTG---GTG
GAGTCCACCGGAGTCTTCACCACCATCGAGAAGGCCTCCGCTCACCTGAAGGGCGGA---
GCTAAGCGTGTGGTCATCTCCGCCCCCAGT---GCCGACGCCCCCATGTTCGTGATGGGC
GTCAACAACGACACGTACAAC---AACTCCATGAAGGTCGTCAGCAACGCCTCCTGC---
ACCACCAACTGCCTGGCACCCCTCGCCAAGGTCATCAACGACAACTTCACCATCGTGGAG
GGCCTGATGAGCACGGTGCACGCCACCACCGCCACCCAGAAGACGGTGGACGGG------
CCGTCCGGC---AAGATGTGGCGCGACGGGCGCGGCGCCGGCCAGAACATCATCCCCGCC
TCCACCGGCGCCGCCAAGGCCGTAGGCAAGGTCATC------------------------
---------------CCCGAGCTCAACGGGAAGCTGACGGGCATGGCGTTCCGCGTCCCA
ACCCCCAACGTGTCCGTGGTGGACCTGACCGTGAGGCTGAAGAAGGCTGCCTCCTACGAT
GAGATCAAGAAGGCCATCAAG------GCGGCATCCGAG---GGCCCC---ATGAAGGGG
ATCCTGGGGTACACCGAGGACCAGGTGGTGTCCACGGACTTCAACGGGGACACCCGCTCC
TCCATCTTCGACGCCGGCGCCGGGATCGCCCTCAACGAGAACTTTGTCAAGCTGGTCTCC
TGGTACGACAACGAGTTTGGCTACAGCAACCGCGTGTGTGACCTGATCCTGCACATGTAC
TCCAAGGAG------------------------------
>Gadus_morhua_3 
------------------------------------------------------------
------------------------------------------------------------
------------------------------------------------------------
------------------------------------------------------------
------------------------------------------------------------
------ATGCCAGAACTCGCTGTAGGAATCAATGGCTTCGGTCGCATCGGTCGTCTTGTC
CTGAGGGCATGC---CTCCAGAAGGGC------ATCCAGGTCGTGGCCATCAACGACCCT
TTCATCGACGTGGAGTACATGGTCTACATGTTCAAGTATGACTCCACCCACGGCCGCTAC
AAG---GGAGAGGTC------TCCTACGAGGACGGC------AAGCTCATCGTT------
---------------GACGGAAAGTCC---------------------ATCTCTGTCTTC
CAGTGTATGAAGCCAGCAGAGATCCCATGGGGTGACTCTGGAGCGCTGTACGTG---GTC
GAGTCCACTGGAGTCTTCCTGAGCGTTGACAAGGCAACTGCTCATGTCCAGGGCGGG---
GCTAAACGCGTGGTCGTGTCTGCGCCGTCC---CCCGACGCCCCCATGTTCGTCATGGGC
GTCAACGAGGACAAATACGACCCCTCCTCCATGACCATCGTCAGTAACGCCTCGTGC---
ACCACCAACTGCCTGGCGCCACTCGCTAAAGTCATCAACGACAACTTTGGCATCGACGAG
GCACTAATGACCACAGTGCACGCCTACACCGCCACCCAGAAGACCGTGGACGGG------
CCCAGCAGC---AAGGCCTGGCGCGACGGGCGCACCGCCGCCCAGAACATCATCCCAGCC
TCCACCGGCGCCGCCAAGGCTGTGGGCAAGGTCATC------------------------
---------------CCCGAGCTCAACGGGAAGCTGACCGGCATGGCGTTCAGGGTGCCA
GTGGCGGATGTGTCCGTGGTGGACCTGACGTGCCGTCTGACCCGGCCCGCGACCTACAGC
CAGATCAAGGAGGCCGTGAAG------AAGGCCTCAGAA---GGGCCT---CTGAAGGGC
GTGCTGGGCTACACCGAAGACCAGGTGGTGTCCTCTGACTTCATCGGTGACACCCACTCC
TCCATCTTTGATGCCGGTGCAGGGATCTCTCTGAACGACAACTTTGTCAAGCTTATTTCC
TGGTACGACAATGAGTTTGGCTACAGCCACCGCGTGGCAGACCTGCTGCTGTACATGCAC
TCCAAGGAG------------------------------
>Gallus_gallus_1 
------------------------------------------------------------
------------------------------------------------------------
------------------------------------------------------------
------------------------------------------------------------
------------------------------------------------------------
------------ATGGTGAAAGTCGGAGTCAACGGATTTGGCCGTATTGGCCGCCTGGTC
ACCAGGGCTGCC---GTCCTCTCTGGCAAA---GTCCAAGTGGTGGCCATCAATGATCCC
TTCATCGATCTGAACTACATGGTTTACATGTTCAAATATGATTCTACACACGGACACTTC
AAG---GGCACTGTC------AAGGCTGAGAACGGG------AAACTTGTGATC------
---------------AATGGGCACGCC---------------------ATCACTATCTTC
CAGGAGCGTGACCCCAGCAACATCAAATGGGCAGATGCAGGTGCTGAGTATGTT---GTG
GAGTCCACTGGTGTCTTCACCACCATGGAGAAGGCTGGGGCTCATCTGAAGGGTGGT---
GCTAAGCGTGTTATCATCTCAGCTCCCTCA---GCTGATGCCCCCATGTTTGTGATGGGT
GTCAACCATGAGAAATATGAC---AAGTCCCTGAAAATTGTCAGCAATGCATCGTGC---
ACCACCAACTGCCTGGCACCCTTGGCCAAGGTCATCCATGACAACTTTGGCATTGTGGAG
GGTCTTATGACCACTGTCCATGCCATCACAGCCACACAGAAGACGGTGGATGGC------
CCCTCTGGG---AAGCTGTGGAGAGATGGCAGAGGTGCTGCCCAGAACATCATCCCAGCG
TCCACTGGGGCTGCTAAGGCTGTGGGGAAAGTCATC------------------------
---------------CCTGAGCTGAATGGGAAGCTTACTGGAATGGCTTTCCGTGTGCCA
ACCCCCAATGTCTCTGTTGTTGACCTGACCTGCCGTCTGGAGAAACCAGCCAAGTATGAT
GATATCAAGAGGGTAGTGAAG------GCTGCTGCTGAT---GGGCCC---CTGAAGGGC
ATCCTAGGATACACAGAGGACCAGGTTGTCTCCTGTGACTTCAATGGTGACAGCCATTCC
TCCACCTTTGATGCGGGTGCTGGCATTGCACTGAATGACCATTTCGTCAAGCTTGTTTCC
TGGTATGACAATGAGTTTGGATACAGCAACCGTGTTGTGGACTTGATGGTCCACATGGCA
TCCAAGGAG------------------------------
>Gasterosteus_aculeatus_1 
------------------------------------------------------------
------------------------------------------------------------
------------------------------------------------------------
------------------------------------------------------------
------------------------------------------------------------
------------ATGGTGAAAGTTGGTATCAACGGATTTGGCCGCATCGGTCGTCTGGTG
ACCCGTGCTGCC---TTTACCTCCAAGAAG---GTGGAGATTGTGGCCATCAACGACCCG
TTCATCGACCTGGAATACATGGTCTACATGTTTAAGTATGACTCCACTCACGGCCGCTTC
AAG---GGGGAGGTC------AAACTGGAGGGTGAC------AAGCTGGTCATC------
---------------GATGGACATAAA---------------------ATCACCATTTTC
CACGAGAGAGACCCCGCCAACATCAAATGGGGGGATGCTGGTGCCCAATACGTG---GTT
GAGTCCACTGGTGTGTTCACCACCATTGAAAAAGCCTCTACTCACTTGAAGGGCGGC---
GCCAAGAGAGTCATCATCTCTGCACCCAGC---GCTGATGCTCCCATGTTCGTCATGGGT
GTCAACCACGAAAAGTACGAC---AAGTCCCTCAAGGTCGTCAGCAACGCTTCCTGC---
ACAACAAACTGCCTGGCTCCCCTGGCCAAGGTCATCAATGACAACTTTGGCATTATTGAG
GGCCTGATGAGCACAGTTCATGCCACCACCGCCACGCAGAAGACTGTGGACGGC------
CCCTCCGGC---AAGCTGTGGAGAGACGGCCGTGGTGCCAGTCAGAACATCATCCCGGCC
TCAACGGGTGCGGCCAAGGCTGTCGGCAAGGTCATC------------------------
---------------CCCGAGCTAAATGGCAAGCTGACCGGCATGGCCTTCCGCGTCCCC
ACGCCCAACGTGTCCGTGGTTGACCTGACAGTCCGCCTAGAGAAACCTGCCAAATACGAC
GACATCAAGAAGGTTCTCAAG------GCGGCATCTGAA---GGACCC---ATGAAGGGC
ATTCTGGGATACACGGAACACCAGGTCGTCTCCACAGACTTCAACGGCGACAGCCACTCC
TCCATCTTTGACGCTGGCGCTGGCATCGCCCTCAACGACCACTTTGTCAAGCTTGTTTCA
TGGTACGACAACGAGTTTGCGTACAGCAACCGTGTCTGCGACCTGATGGCCCACATGGCG
TCCAAGGAG------------------------------
>Gasterosteus_aculeatus_2 
------------------------------------------------------------
------------------------------------------------------------
------------------------------------------------------------
------------------------------------------------------------
------------------------------------------------------------
------ATGTCAGACCTCTGTGTTGGAATCAACGGTTTCGGTCGCATTGGCCGTCTGGTC
CTGAGGGCTTGC---CTCCAGAAAGGC------ATCAAGGTTGTTGCAGTGAATGATCCC
TTCATTGACTTGAAATACATGGTCTACATGTTCAAGTATGACTCCACCCACGGCCGTTAC
CCT---GGAGAGGTC------TCCCATGACGGGGGC------AAGCTCATCGTC------
---------------GACGAACACGAA---------------------ATCTCCGTGTTC
CAGTGTATGAAGCCAGCGGAGATCCCCTGGGGCAGCGCTGGAGCCAAGTACGTT---GTG
GAGTCCACCGGCGTCTTCCTCAGCGTGGAGAAGGCCTCCTCTCACATCCAGGGCGGA---
GCAAAGCGTGTGGTGGTCTCTGCCCCCTCA---CCCGATGCTCCAATGTTTGTCATGGGA
GTTAACGAGGACAAATACGACCCCTCCACCATGACCATT------CATGCTTTCTGCTAC
CACCCAACTGCCTGGCCCCCCTGGCTAAAAGTCATCCATGATAACTTTGGCATTGATGAG
GCGCTCATGACTACTGTCCACGCCTACACTGCCACCCAGAAGACCGTGGACGGT------
CCCAGCGCC---AAGGCCTGGCGTGATGGCCGCACTGCCGCGCAGAACATCATTCCAGCG
TCCACTGGTGCCGCCAAGGCAGTGGGCAAAGTCATT------------------------
---------------CCTGAGCTCAACGGTAAGCTGACCGGCATGGCGTTCAGAGTGCCA
GTGCCCGATGTGTCGGTGGTGGACCTGACCTGCCGTCTGACCAAGCCTGCGTCTTACGCT
GAAATTAAGGAAGCAGTCAAG------AAGGCTGCACAT---GGGCCC---ATGAAGGGA
GTGCTGGGTTACACAGAGGACCAGGTGGTGTCCTCTGACTTCATCGGTGACACCCACTCC
TCCATCTTTGATGCTTGTGCCGGCATCTCTCTCAACGACAACTTCGTCAAGCTCATTTCC
TGGTATGATAATGAGTTTGGCTACAGCCACCGTGTGGCTGACCTGCTGCTGTACATGCAC
TCCAAGGAG------------------------------
>Gasterosteus_aculeatus_3 
------------------------------------------------------------
------------------------------------------------------------
------------------------------------------------------------
------------------------------------------------------------
------------------------------------------------------------
------------ATGGTGAAGATCGGAATCAACGGATTCGGACGTATCGGCCGTCTGGTG
ACCCGCGCCGCC---GCCTCAGGAGGCAAG---GTGGAGGTGGTGGCCATCAACGACCCC
TTCATTGATCTGGAATACATGGTCTACATGTTCAAGTACGACTCCACCCACGGCGTGTGG
AAGCTCGGGGAGGTG------AAGGCCGACGGCGGC------AAGCTGGTCATC------
---------------GGCAACATGCAC---------------------ATCACGGTGTTC
CACGAGAAGGACCCCGCCAACATCAAGTGGGGCGACGCCGGCGCCGACTACGTG---GTG
GAGTCTACCGGCGTTTTCACCACCATCGAGAAGGCCTCCGCTCACCTCAAGGGCGGT---
GCCAAGAGGGTGGTGATCTCCGCCCCCAGC---GCCGACGCTCCCATGTTCGTCATGGGC
GTCAACCACGAGAAGTACGAC---AGCTCCATGAAGGTTGTGAGCAACGCTTCCTGC---
ACGACCAACTGCCTGGCTCCCGTCGCCAAAGTCGTCAATGACAACTTTGTTATCGTTGAG
GGTCTCATGAGCACCGTGCACGCCATCACCGCCACACAGAAGACCGTCGACGGC------
CCCTCCGGG---AAGCTGTGGCGGGACGGGCGCGGCGCCTCCCAGAACATCATCCCCGCC
TCCACCGGCGCCGCCAAGGCCGTCGGCAAGGTCGTC------------------------
---------------CCCGAGCTCAATGGTAAGCTGACCGGCATGGCCTTCCGTGTCCCC
ACCCCCAACGTCTCCGTGGTCGACCTGACCGTCCGCCTGGAGAAGCCGGCCAAGTACGAC
GACATCAAGAAGGTGATCAAG------GCCGCCGCCGAG---GGACCC---ATGAAGGGA
ATTCTGGGATACACAGAGGACCAGGTGGTTTCCACCGACTTCAACGGCGACACTCGCTCC
TCCATCTTTGACGCCGGCGCCGGCATCGCCCTCAACGACCACTTTGTCAAGCTGGTTTCA
TGGTACGACAACGAGTTTGGCTACAGCCACCGCGTGTGCGACCTGGTGCTGCACATGTTC
TCCAAGGAG------------------------------
>Gekko_gecko_1 
------------------------------------------------------------
------------------------------------------------------------
------------------------------------------------------------
------------------------------------------------------------
------------------------------------------------------------
------------ATGAAGAAAGTCGGAGTCAACGGATTTGGCCGTATTGGCCGTCTGGTT
ACAAGGGCTATC---ATTAACTCAGGAAAA---GTCGACATTGTGGCTATCAATGACCCC
TTTATTGACCTCAACTACATGGTCTACATGTTCAAATATGACTCCACTCACGGCCGTTTC
AAA---GGTGAGGTC------AAGGCTGAGAACGGG------AAACTTGTGATC------
---------------AATGGAAAGGCC---------------------ATCACAATCTTC
CAAGAGCGTGACCCTGCCAACATCAAATGGGGCGAGGCTGGCGCAGAGTACGTT---GTG
GAATCCACCGGGGTTTTCACCACCACAGAGAAGGCCAGCGCTCACTTGAAGGGGGGT---
GCCAAACGTGTTGTCATCTCTGCCCCCTCT---GCTGATGCTCCCATGTTCGTGATGGGC
GTCAATCACGAGAAATATGAC---AACTCTCTGAAAATCGTCAGCAATGCCTCCTGC---
ACCACCAACTGCCTGGCTCCCTTGGCGAAAGTCATCAACGACAACTATGGCATCGTGGAA
GGCCTCATGACCACAGTCCACGCCATCACAGCCACACAGAAGACTGTGGACGGT------
CCCTCCGGA---AAGCTGTGGAGAGACGGCCGGGGTGCCTCTCAGAACATCATTCCTGCA
TCCACAGGCGCAGCGAAGGCTGTTGGCAAGGTTATC------------------------
---------------CCTGAGCTGAACGGGAAACTGACAGGGATGGCTTTCCGTGTTCCA
ACTCCAAACGTCTCCGTTGTGGACTTAACATGCCGCCTGGAAAAACCAGCCAAGTATGAT
GACATCAAGAAGGCTGTGAAA------ACAGCATCCGAA---GGCCCA---ATGAAGGGT
ATTCTGGGATACACAGAGGACCAGGTTGTGTCCTCTGACTTCAACGGCGATTGCCATTCC
TCCATCTTTGATGCTGCTGCTGGTATTGCCCTCAACGACCACTTTGTCAAGCTGGTCTCC
TGGTATGACAATGAGTACGGCTACAGCAACCGTGTGGTCGACTTGCTGGTTCACATGGCG
TCAAAGGAG------------------------------
>Gekko_gecko_2 
------------------------------------------------------------
------------------------------------------------------------
------------------------------------------------------------
------------------------------------------------------------
------------------------------------------------------------
------------------ACGGTTGGAATCAATGGCTTTGGACGCATCGGGCGCTTGGTC
CTCCGAGCCTGC---GTAGAGAAAGGG------ATCAAAGTCGTGGCTGTCAATGACCCT
TTCATCGACCTCAACTATATGGTTTACATGTTCAAGTATGACTCTACCCACGGGCGCTTC
AAA---GGAGAAGTG------CACGCTGAAGGTGGC------AAGCTAATTGTG------
---------------AATGGGCATAAG---------------------ATCTCTGTGTTT
CAGTGCATGAAACCAAATGAGATCCCTTGGGGTGAGGCAGGAGCTCTGTACGTA---GTA
GAATCAACTGGAGTCTTCCTCACTGTTGATAAAGCTTCCGCTCATATCCATGGTGGG---
GCCAGGCGAGTAGTGGTGAGCGCCCCATCC---CCTGATGCGCCTATGTTTGTGATGGGA
GTCAATCACGAGAAGTATGATCCCTCAAGCATGAATATTGTGAGCAATGCCTCCTGC---
ACCACCAACTGCTTGGCGCCATTGGCCAAAGTCATTCATGACAACTTTGGCATTGTGGAA
GGCCTCATGACCACCGTTCATGCCTACACTGCCACTCAGAAGACTGTGGACGGT------
CCCTCTGCC---AAGGCTTGGCGTGATGGCAGGGGTGCCCACCAGAACATCATTCCAGCT
TCTACTGGTGCTGCGAAAGCTGTGGGCAAGGTCATC------------------------
---------------CCTGAGCTGAATGGGAAGCTCACTGGGATGGCATTCCGTGTGCCG
GTGTGTGATGTCTCGGTGGTCGACCTGACCTGCCGCCTTGCCAGGCCAGCCACCTACGCT
CAGATCAAAGAAGCTGTCAAG------AAGGCATCGAAA---GGGCCC---ATGGCTGGG
ATCCTGGGGTACACAGAAGATGAGGTTGTTTCGACTGATTTCATTGGTGACCATCGTTCC
TCTATCTTTGATGCTGGAGCTGGGATCTCCCTCAATGATAACTTTGTGAAGCTCATCTCC
TGGTATGATAACGAATATGGCTACAGCTGCCGTGTAGCAGACCTCCTGAAGCATATGTTC
ACCAGGGAGCACAAC------------------------
>Halocynthia_roretzi_1 
------------------------------------------------------------
------------------------------------------------------------
------------------------------------------------------------
------------------------------------------------------------
------------------------------------------------------------
------------------------------------------------------------
------------------------------------------------------------
------------------------------------TATGACTCCACACATGGTCCATTC
AAA---GGAAATGTT------GAGATAAAAGACGGT------AAGCTGGTGATT------
---------------GGCGATGATGTT---------------------ATTAGCGTGTTC
CAAGAGCGTGATCCAGCCAAAATCCCATGGGGAGACTCCTGTGCAGAATACGTT---GTG
GAATCGACTGGAATTTTCACAACTAAGGAAAAAGCCGATGCTCACTTGAAGGGCGGG---
GCGAAGCGTGTAGTGATTTCAGCACCTTCT---GTCGATGCTCCAATGTTTGTGATGGGT
GTCAACCAGGACAAATATGAC---AAATCAATGACCATTGTCAGCAATGCTTCCTGT---
ACAACTAATTGCCTTGCTCCCATCGCAAAAGTTATCAACGACGAATTTGGCATTCTCGAA
GGACTTATGACAACGATTCACTCGTATACTGCTACTCAGAAGACCGTTGATGGC------
CCCAGTGGA---AAATCTTGGAGAGATGGCCGAGGTGCTGCCCAAAATATCATTCCTGCC
TCCACCGGAGCAGCAAAAGCTGTTGGAAAAGTTATT------------------------
---------------CCAGAGCTAAATGGCAAACTGACCGGCATGGCTTTCCGTGTACCA
ACGCCAAACGTATCTGTTGTTGATCTTACTTGTCGCTTGGAAAAACCAGCCTCTTACGAT
AACATCAAGGCAGCTGTCAAG------AAAGCATCTGAA---GGAGCT---TTGAAAGGC
ATTTTGGGCTATACCGAAGACAAAGTCGTATCGACCGATTTCAATGGCGATATACGAAGC
AGTATTTTCGATGCAGGTGCTGGTATTGCTCTCAATGACGGCTTTGTCAAGCTTGTCGCC
TGGTATGACAACGAAGTTGGGTACAGCAACCGTGTAATCGATCTCATTATCTATATGGCT
TCTCGT---------------------------------
>Halocynthia_roretzi_2 
------------------------------------------------------------
------------------------------------------------------------
------------------------------------------------------------
------------------------------------------------------------
------------------------------------------------------------
------------------------------------------------------------
------------------------------------------------------------
------------------------TACCTGCTGAAACATGATTCAAACTACGGACCATTC
CCC---TGGAGCGTT------GATTTTACGGAAGAT------TCACTTATCGTT------
---------------GATGGGAAAAGT---------------------ATCGCGGTTTAC
GCCGAAAAAGAGGCTAAAAATATTCCGTGGAAAGCGAAAGGTGCAGAAATCATT---GTC
GAATGTACTGGCTTTTATACCTCCGCCGAGAAATCGCAGGCGCATCTTGATGCTGGT---
GCGAAGAAGGTGTTGATTTCCGCCCCTGCC---GGTGAAATGAAAACTATCGTTTATAAC
GTCAATGACGACACTCTGGAT---GGCAACGACACCATTGTTTCCGTGGCGTCATGC---
ACCACTAACTGTCTTGCGCCGATGGCCAAAGCCTTGCATGACAGTTTCGGGATAGAAGTC
GGCACGATGACGACCATTCATGCCTATACTGGCACCCAGTCACTGGTGGATGGC------
CCGCGTGGT---AAAGATTTACGTGCTTCACGCGCAGCGGCAGAAAATATCATTCCCCAC
ACTACGGGGGCGGCAAAAGCCATTGGTCTGGTGATC------------------------
---------------CCGGAACTGAGCGGCAAACTGAAAGGTCATGCGCAACGCGTGCCG
GTGAAAACAGGTTCGGTCACTGAACTGGTATCGATTCTCGGAAAAAAG------------
------------------------------------------------------------
------------------------------------------------------------
------------------------------------------------------------
------------------------------------------------------------
---------------------------------------
>Herdmania_curvata 
------------------------------------------------------------
------------------------------------------------------------
------------------------------------------------------------
------------------------------------------------------------
------------------------------------------------------------
------------------------------------------------------------
------------------------------------------------------------
------------------------------------------------------------
------------------------------------------------------------
------------------------------------------------------------
------------------------------------------------------------
---------------------ACACTTGACAAAGCAGGAGCTCATTTGACTGGAGGA---
GCCAAGCGTGTTGTCATCTCTGCACCATCA---GCTGATGCACCCATGTTTGTTATGGGT
GTCAATGAAGAAAAATACGACCCTGCATCCATGAAAATTGTTAGCAACGCTTCCTGC---
ACCACCAATTGTCTTGCTCCTCTTGCAAAGGTCATTAATGATCAATTTGTCATTGAAGAG
GGTCTCATGACCACTGTCCACTCTTACACAGCAACCCAAAAGACTGTTGACGGT------
CCAAGTGGA---AAATCGTGGCGTGATGGTCGTGGAGCTGCCCAGAACATCATTCCAGCA
TCTACAGGTGCTGCCAAGGCTGTTGGTAAAGTCATT------------------------
---------------CCAGAATTGAATGGAAAGCTCACTGGGATGGCATTCCGTGTACCC
ACACCAAATGTATCTGTGGTTGATCTCACTTGCCGCATCAAGAAAGGAGCAAGCTATGAC
CAGATTAAAGCGGCTGTGAAG------GCAGCATCAGAA---GGAAAG---CTGAAAGGA
TACCTTGGATACACAGAAGACAAGGTGGTATCCACAGATTTCAATGGTGACACCAGAAGC
AGTATCTTTGATGCAGGTGCTGGCATCGCACTCAATGACAACTTTGTCAAACTTGTCTCT
TGGTATGACAATGAAGTTTGGATACAGCAA------------------------------
---------------------------------------
>Homalodisca_coagulata 
------------------------------------------------------------
------------------------------------------------------------
------------------------------------------------------------
------------------------------------------------------------
------------------------------------------------------------
------------ATGTCCAAGATTGGTATCAATGGTTTTGGCCGCATCGGTCGTCTGGTG
CTGAGAGCTTCC---CTGGAACGAGGT------GGCCAAGTGGTTGCTATCAATGACCCT
TTCATTGGATTGGATTACATGGTGTACATGTTCAAGTATGATTCCACCCACGGTCGATTC
AAG---GGAGAAGTC------AAGGCTGAAGGAGAT------CACCTCGTTGTC------
---------------AATGGAAACAAA---------------------ATTGCTGTCTTC
TCCGAGAGGGACCCCAAAGCCATTCCTTGGGGCAAGGCTGGAGCTGAGTATGTC---GTA
GAGTCCACTGGTGTTTTCACAACCATTGACAAGGCTTCGGCTCATTTGGATGGAGGT---
GCGAAGAAGGTGATTATCTCTGCCCCCAGT---GCCGATGCCCCGATGTTTGTAGTTGGT
GTAAATTTGGACGCATATGAC---CCATCTTACAAGGTTGTCTCCAACGCATCCTGT---
ACCACCAATTGCCTGGCTCCACTCGCCAAGGTCATTCATGACAATTTTGAGATCGTTGAG
GGTCTGATGACCACTGTTCACGCCACCACTGCCACCCAGAAGACTGTTGACGGT------
CCATCTGGC---AAGCTGTGGCGTGACGGTCGTGGTGCCCAGCAGAACATCATCCCTGCT
GCCACAGGAGCCGCCAAGGCTGTAGGCAAGGTCATC------------------------
---------------CCAGCTCTGAACGGCAAGCTTACTGGAATGGCTTTCCGAGTCCCA
GTCCCCAATGTCTCAGTTGTTGATCTGACTGTCAGATTGGGCAAAGATGCCACCTATGAT
GACATCAAGGCCAAGGTAAAG------GCAGCATCTGAA---GGTCCT---CTTAAGGGT
ATTCTGGGATACACTGAAGATGATGTTGTGTCTTCTGACTTCATCGGTGATAACCATTCC
TCCATTTTTGACGCAAAGGCGGGCATTCCTTTGAACGGCAAATTTGTCAAACTCATCTCT
TGGTACGACAACGAGTTTGGGTATTCCAGCAGAGTCATTGACCTCATCAAATACATGCAG
ACCAAGGAC------------------------------
>Homo_sapiens_1 
------------------------------------------------------------
------------------------------------------------------------
------------------------------------------------------------
------------------------------------------------------------
------------------------------------------------------------
------ATGGGGAAGGTGAAGGTCGGAGTCAACGGATTTGGTCGTATTGGGCGCCTGGTC
ACCAGGGCTGCT---TTTAACTCTGGTAAA---GTGGATATTGTTGCCATCAATGACCCC
TTCATTGACCTCAACTACATGGTTTACATGTTCCAATATGATTCCACCCATGGCAAATTC
CAT---GGCACCGTC------AAGGCTGAGAACGGG------AAGCTTGTCATC------
---------------AATGGAAATCCC---------------------ATCACCATCTTC
CAGGAGCGAGATCCCTCCAAAATCAAGTGGGGCGATGCTGGCGCTGAGTACGTC---GTG
GAGTCCACTGGCGTCTTCACCACCATGGAGAAGGCTGGGGCTCATTTGCAGGGGGGA---
GCCAAAAGGGTCATCATCTCTGCCCCCTCT---GCTGATGCCCCCATGTTCGTCATGGGT
GTGAACCATGAGAAGTATGAC---AACAGCCTCAAGATCATCAGCAATGCCTCCTGC---
ACCACCAACTGCTTAGCACCCCTGGCCAAGGTCATCCATGACAACTTTGGTATCGTGGAA
GGACTCATGACCACAGTCCATGCCATCACTGCCACCCAGAAGACTGTGGATGGC------
CCCTCCGGG---AAACTGTGGCGTGATGGCCGCGGGGCTCTCCAGAACATCATCCCTGCC
TCTACTGGCGCTGCCAAGGCTGTGGGCAAGGTCATC------------------------
---------------CCTGAGCTGAACGGGAAGCTCACTGGCATGGCCTTCCGTGTCCCC
ACTGCCAACGTGTCAGTGGTGGACCTGACCTGCCGTCTAGAAAAACCTGCCAAATATGAT
GACATCAAGAAGGTGGTGAAG------CAGGCGTCGGAG---GGCCCC---CTCAAGGGC
ATCCTGGGCTACACTGAGCACCAGGTGGTCTCCTCTGACTTCAACAGCGACACCCACTCC
TCCACCTTTGACGCTGGGGCTGGCATTGCCCTCAACGACCACTTTGTCAAGCTCATTTCC
TGGTATGACAACGAATTTGGCTACAGCAACAGGGTGGTGGACCTCATGGCCCACATGGCC
TCCAAGGAG------------------------------
>Homo_sapiens_2 
ATGTCGAAGCGCGACATCGTCCTCACCAATGTCACCGTTGTCCAGTTGCTGCGACAGCCG
TGCCCGGTGACCAGAGCACCGCCCCCACCTGAGCCTAAGGCTGAAGTAGAGCCCCAGCCA
CAACCAGAGCCCACACCAGTCAGGGAGGAAATAAAGCCACCACCGCCACCACTGCCTCCT
------------------------------------------------------------
------------------------------CACCCCGCTACTCCTCCTCCTAAGATGGTG
TCTGTGGCCCGGGAGCTGACTGTGGGCATCAATGGATTTGGACGCATCGGTCGCCTGGTC
CTGCGCGCCTGC---ATGGAGAAGGGT------GTTAAGGTGGTGGCTGTGAATGATCCA
TTCATTGACCCGGAATACATGGTGTACATGTTTAAGTATGACTCCACCCACGGCCGATAC
AAG---GGAAGTGTG------GAATTCAGGAATGGA------CAACTGGTCGTG------
---------------GACAACCATGAG---------------------ATCTCTGTCTAC
CAGTGCAAAGAGCCCAAACAGATCCCCTGGAGGGCTGTCGGGAGCCCCTACGTG---GTG
GAGTCCACAGGCGTGTACCTCTCCATACAGGCAGCTTCGGACCACATCTCTGCAGGT---
GCTCAACGTGTGGTCATCTCCGCGCCCTCA---CCGGATGCACCAATGTTCGTCATGGGT
GTCAATGAAAATGACTATAACCCTGGCTCCATGAACATTGTGAGCAACGCGTCCTGC---
ACCACCAACTGTTTGGCTCCCCTCGCCAAAGTCATCCACGAGCGATTTGGGATCGTGGAA
GGGTTGATGACCACAGTCCATTCCTACACGGCCACCCAGAAGACAGTGGACGGG------
CCATCAAGG---AAGGCCTGGCGAGATGGGCGGGGTGCCCACCAGAACATCATCCCAGCC
TCCACTGGGGCTGCGAAAGCTGTGACCAAAGTCATC------------------------
---------------CCAGAGCTCAAAGGGAAGCTGACAGGGATGGCGTTCCGGGTACCA
ACCCCGGATGTGTCTGTCGTGGACCTGACCTGCCGCCTCGCCCAGCCTGCCCCCTACTCA
GCCATCAAGGAGGCTGTAAAA------GCAGCAGCCAAG---GGGCCC---ATGGCTGGC
ATCCTTGCCTACACCGAGGATGAGGTCGTCTCTACGGACTTCCTCGGTGATACCCACTCG
TCCATCTTCGATGCTAAGGCCGGCATTGCGCTCAATGACAATTTCGTGAAGCTCATTTCA
TGGTACGACAACGAATATGGCTACAGTCACCGGGTGGTCGACCTCCTCCGCTACATGTTC
AGCCGAGACAAG---------------------------
>Lethenteron_japonicum 
------------------------------------------------------------
------------------------------------------------------------
------------------------------------------------------------
------------------------------------------------------------
------------------------------------------------------------
------------ATGGTGAACATCGGCATCAATGGGTTTGGCCGTATTGGCCGCCTGGTG
GCTCGTGCTGCC---GTGCAAAAGGAAGAC---GTGAATGTGGTCGCCATCAACGACCCC
TTCATTGACCTGGAATACATGGTCTACATGTTCAAGTATGACTCTACCCATGGACGATTC
AAG---GGAGACGTG------AAGGTTGAGGATGGG------AAGCTGTTGATC------
---------------AATGGACATGCC---------------------GTCGCCGTCTAC
TCGGAGCGTGACCCCTCCAACATCCCATGGGGTAAGCATGATGCCGATTACGTG---GTG
GAGTCCACCGGTGTGTTCACCACCATCGATAAGGCCTCTCTGCACCTGAAGGGCGGT---
GCAAAGCACGTCATCATCTCGGCCCCGTCT---GCCGATGCGCCCATGTTCGTGATGGGA
GTGAACCACAAGAAGTACGAC---CCCTCGCAGAAGGTGGTCAGCAACGCGTCGTGC---
ACAACCAACTGCCTGGCTCCTCTGGCCAAGGTCATCAACGACAACTTCGGCATTGTGGAG
GGGCTCATGACCACGGTGCACTCGTACACGGCAACGCAGAAGACTGTGGACGGG------
CCTTCTGCA---AAGATGTGGCGCGACGGCCGCGGGGCTTCTCAGAACATCATCCCGGCC
TCGACTGGCGCTGCCAAGGCCGTGGGGATGGTCATC------------------------
---------------CCCGAGCTCAACGGAAAGCTGACAGGCATGGCGTTCCGCGTGCCG
ACTCCCAACGTCTCGGTGGTCGACCTCACGTGCCGTCTGGCCAAGCCGGCCTCGTATGAT
GAAATCAAGGCCAAGGTTCTC------GAGGCATCCAAG---GGTGAA---CTGAAGGGA
ATCCTGGGATACACCGAGGATTTGGTCGTGTCCACCGACTTCAATGGCGACACCCACTCG
TCCATCTTCGACGCACAAGCTGGCATCGCTCTCAACAAGCAGTTCGTCAAACTCATTTCC
TGGTACGACAATGAGTTTGGCTACAGCACCCGTGTGATCGACCTGATCACGTACATGGAC
TCCTGCAAG------------------------------
>Leucoraja_erinacea_1 
------------------------------------------------------------
------------------------------------------------------------
------------------------------------------------------------
------------------------------------------------------------
------------------------------------------------------------
------------ATGGTGAAGATCGGCATCAACGGATTTGGCCGCATCGGTCGTTTGGTG
ACGAGGGCAGCA---GTGTCCAACCCCAAG---GTTGAAGTGGTCGCCATTAATGATCCA
TTTATCGATCTGGATTACATGGTCTACATGTTCACCTACGATTCCACCCATGGAAAATTT
AAA---GGAACAGTC------AAGGCCGAAGGTGGA------AAGCTGGTCATA------
---------------AACGGGAAACCC---------------------ATTGCTGTTTTC
CAGGAGCGAGACCCAGCCAACATTAAATGGGGCGATTCAGGAGCCCAGTACGTT---GTT
GAATCCACAGGTGTCTTCACTACCCTGGATAAAGCTTCGGCTCATTTGAAGGGTGGA---
GCCAAGAGGGTGATCATCTCGGCTCCAAGT---GCCGATGCCCCGATGTTTGTGGTCGGT
GTCAACCTGGACAAATATGAT---AAAAGCATGACCATTGTCAGTAATGCCTCCTGC---
ACCACCAACTGCCTGGCTCCATTAGCTAAGGTGATCAACGACAAATTTTGCATCCTAGAG
GGACTAATGACCACGGTCCACGCATACACGGCCACCCAGAAGACGGTGGACAGC------
CCATCGGGG---AAGCTGTGGCGGGACGGACGCGGTGCCCACCAGAACATCATCCCCGCC
AGCACCGGGGCGGCCAAAGCCGTCGGCAAGGTCATC------------------------
---------------CCCGAGCTCAATGGAAAGCTGACAGGGATGGCGTTCCGTGTCCCC
ACCCCCAACGTGTCTGTGGTGGACCTGACTTGTCGTTTGAGTAAGGGGGCAACTTACGAT
GAAATTAAGAAGGCCGTGAAG------GAGGCTTCAGAG---GGCCCC---ATGAAAGGA
GTCCTTGGTTACACTGAGGATCAGGTGGTCTCCTCGGACTTGAATGGTGACCTGCACTCC
TCCATTTTCGATGCTGGGGCCGGCATTGCCCTGAATGATACCTTTGTGAAGCTGGTGTCA
TGGTACGACAATGAGTTTGCCTACAGCCACCGTGTGATCGACCTGGCCATCTTCATGTCA
ACGAAGGAG------------------------------
>Leucoraja_erinacea_2 
------------------------------------------------------------
------------------------------------------------------------
------------------------------------------------------------
------------------------------------------------------------
------------------------------------------------------------
------ATGGGAGAATTAGCGGTTGGAATTAATGGATTTGGCCGCATTGGCCGCCTGGTG
CTCCGGGCGTGC---CTCGATAAGGGA------ATCAAGGTGGTGGCCATCAACGACCCC
TTCATTGACTTGAACTACATGGCCTACATGTTCAAGTACGATTCGACCCACGGCCGTTAC
CGG---GGAGAGGTG------CAAGCCGAGGATGGG------AAACTGGTGGTG------
---------------GACGGTAAAGCC---------------------ATCTCCGTCTTC
CAGTGCATGAAACCAGCGGACATCCCCTGGGGTGATTCTGGAGCGCTCTATGTC---GTC
GAGTCGACTGGCGTGTTCCTGAGCGTGGAGAAGGCTTCGTTTCACTTGCAGGGCGGG---
GCGAAACGTGTTGTGGTCACCGCCCCTTCC---CCCGACGCCCCCATGTTTGTAATGGGG
GTGAACGAGGACAAGTACGACCCGTCCAGCATGAACATCGTCAGCAATGCGTCCTGT---
ACGACTAACTGCCTCGCGCCTCTTGCGAAAGTCATCGAGGACAACTTCGGCATTGTCGAG
GGGTTGATGACGACCGTTCACGCCTACACCGCGACCCAGAAGACTGTGGACGGC------
CCCTCCGCC---AAGGCCTGGCGCGACGGGCGAGGTGCCCACCAGAACATCATCCCGGCG
------------------------------------------------------------
------------------------------------------------------------
------------------------------------------------------------
------------------------------------------------------------
------------------------------------------------------------
------------------------------------------------------------
------------------------------------------------------------
---------------------------------------
>Macrostomum_lignano_1 
------------------------------------------------------------
------------------------------------------------------------
------------------------------------------------------------
------------------------------------------------------------
------------------------------------------------------------
---------ATGGCACCCAAGATTGGCATCAACGGATTCGGTCGCATTGGCCGCCTAGTG
CTCCGTGCTGCT---CTGCACAAAGGCACC---GTCAATGTTGTCGCAGTCAACGATCCT
TTCATCGATCTGGACTACATGGTCTACATGTTCAAATACGACAGCACTCACGGCCGGTTC
AAG---GGCACTGTT------GAGGCCAAGGACGGC------AAGCTGGTTGTG------
---------------AACGGCAGCCCA---------------------ATCGCTGTACAC
AACGAGCGCGACCCGGCCGCCATCCCGTGGGACGCCTCCGGAGCTGAGTACGTT---GTT
GAAAGCACCGGCGTGTTCACCACGGTTGCCAAGGCCCAGGTGCACATCAAAGGCTCC---
GTTCGTAAGGTTATCATCTCGGCTCCATCT---GCCGACGCTCCCATGTACGTCATGGGC
GTCAATGAGGAGTCCTACGATCCTGCGGGCAGCAAGGTGGTGTCCAATGCCTCGTGC---
ACTACTAACTGCCTGGCTCCGCTAGCTAAAGTGATCAACAACGAGTTCGGCATTTTGGAA
GGCCTGATGACCACCATTCATTCCTACACGGCCACCCAGAAGATTGTCGACGGG------
CCTTCTGGC---AAGCAGTGGCGCGACGGCCGCGGCGCCGGCCAGAACATCATCCCGGCT
GCCACCGGAGCCGCCAAGGCTGTTGGCAAGGTGATC------------------------
---------------CCGTCGCTCAACGGCAAGCTGACAGGCATGGCATTCCGCGTGCCC
ACAGCCGACGTGTCGGTGGTCGACCTGGTCTGCCGCCTGGCCAAGCCGGCCAAGTATGAC
GAGATCAAAGCCGTTGTCAAG------GCCGCCGCCGAG---GGCCCG---ATGAAGGGC
TACCTGGCCTATACCGAGGACCAGGTGGTTAGCAGCGACTTTGTCGGCGACGAGAATAGC
TCGATTTTCGACGCCGGTGCCGGCATCCAGCTGAACGACAACTTTGTCAAACTGGTGGCC
TGGTACGACAACGAGTTCGGCTACAGCTGCCGGGTTATCGACCTGCTCACCTACATTGCC
AAGCGCGATCGGGCT------------------------
>Macrostomum_lignano_2 
------------------------------------------------------------
------------------------------------------------------------
------------------------------------------------------------
------------------------------------------------------------
------------------------------------------------------------
---------ATGGCCCCAAAGATTGGAATCAATGGATTTGGCCGCATTGGTCGCCTGGTG
TTGCGCGCCGCC---TTGCACAAAGGCACT---GTCCAAGTTGTCGCCGTCAATGACCCC
TTCATCGATCTGGACTACATGGTGTACATGTTCAAGTATGACAGCACCCACGGTCGCTAC
AAG---GGCACTGTT------GAGGCCAAGGATGGC------CAGTTGGTAGTT------
---------------GATGGCAAGCCA---------------------ATCGCTGTGCAC
ATGCAGAAGGATCCCGGAGCCATCCCGTGGGACGCCAGTGGTTGCGAGTATGTA---GTT
GAGAGCACTGGCGTTTTCACCACAGTTGAGAAGGCCCAGGTACACCTGAAGAGCACC---
GTCAAGAAGGTTGTCATCTCGGCGCCTTCA---AACGATGCTCCAATGTACGTGATGGGC
GTCAACGAAGACAAGTACGATCCTAAGGGTAGCCGGGTTGTGTCCAACGCCTCCTGC---
ACCACCAACTGCCTCGCCCCGTTGGCTAAAGTGATCAATAATGAGTTTGGAATTGAGGAA
GGCCTCATGACAACCATCCACGCCTACACGGCAACTCAGAAGATTGTCGACGGC------
CCGTCTGGC---AAGGCCTGGCGCGACGGTCGCGGCGCTGGCCAAAATATTATCCCTGCG
TCCACTGGGGCCGCCAAGGCTGTGGGCAAGGTGATC------------------------
---------------CCAGCCCTGAACGGTAAGCTGACCGGCATGGCTTTCCGCGTCCCC
ACGCCAGACGTGTCCGTGGTCGATCTGACCTGCCGCCTGTCCAAGCCGGCCAAGTACGAC
GATATCAAACGGGTGGTG------------------------------------------
------------------------------------------------------------
------------------------------------------------------------
------------------------------------------------------------
---------------------------------------
>Meleagris_gallopavo 
------------------------------------------------------------
------------------------------------------------------------
------------------------------------------------------------
------------------------------------------------------------
------------------------------------------------------------
------------ATGGTGAAAGTCGGAGTCAACGGATTTGGCCGTATTGGCCGCCTGGTC
ACCAGGGCTGCC---GTCCTCTCTGGCAAA---GTCCAAGTGGTGGCCATCAATGATCCC
TTCATCGACCTGAACTACATGGTTTACATGTTCAAATATGATTCCACACATGGACACTTC
AAG---GGCACTGTC------AAGGCTGAGAATGGG------AAACTTGTGATT------
---------------AATGGGCATGCC---------------------ATCACTATCTTC
CAGGAGCGTAACCCCAGCAACATCAAGTGGGCAGATGCAGGTGCTGAGTATGTT---GTG
GAGTCCACTGGTGTCTTTACTACCATGGAGAAGGCTGGGGCTCATCTGAAGGGTGGT---
GCTAAGCGTGTTATCATCTCAGCTCCCTCA---GCTGATGCTCCCATGTTTGTGATGGGT
GTCAACCATGAGAAATATGAC---AAATCCCTGAAAATTGTCAGCAATGCCTCGTGC---
ACCACCAACTGCCTGGCACCCTTGGCCAAGGTCATCCATGACAACTTTGGCATTGTGGAG
GGTCTTATGACCACTGTCCATGCCATCACAGCCACGCAGAAGACAGTGGATGGC------
CCCTCTGGG---AAGCTGTGGAGGGATGGCAGAGGTGCTGCCCAGAACATCATCCCAGCA
TCCACTGGGGCTGCTAAGGCTGTAGGGAAAGTCATC------------------------
---------------CCTGAGCTCAATGGGAAGCTTACTGGAATGGCTTTCCGTGTGCCA
ACCCCCAATGTCTCTGTTGTTGACCTGACCTGCCGTCTGGAGAAACCAGCCAAATATGAT
GACATCAAGAGGGTAGTGAAG------GCTGCTGCTGAT---GGGCCC---CTGAAGGGC
ATCCTAGGATACACAGAGGACCAGGTTGTCTCCTGTGACTTCAATGGTGACAGCCATTCC
TCCACCTTTGATGCGGGTGCTGGCATTGCACTGAATGACCATTTTGTCAAGCTTGTTTCC
TGGTATGACAATGAGTTTGGATACAGCAACCGTGTTGTGGACTTGATGGTCCACATGGCA
TCCAAGGAG------------------------------
>Micrurus_corallinus 
------------------------------------------------------------
------------------------------------------------------------
------------------------------------------------------------
------------------------------------------------------------
------------------------------------------------------------
------------ATGGTGAAAATTGGTATCAACGGTTTTGGCCGTATTGGCCGTCTGGTC
ACCAGAGCAGCA---ATCAACAGTGGCAAA---GTCCAAGTCGTCGCCATCAATGACCCA
TTCATTGATCTGAATTACATGGAGTACATGTTTAAATATGACTCTACTCATGGCCGTTTC
CGT---GGATCTGTC------CATACTGAGAATGGA------AAACTTGTCGTC------
---------------AATGGAAATGCC---------------------ATCACTGTTTTC
CAAGAGCGTGATCCCACAAACATTAAGTGGGGTGAGGCTGGTGCCGAATATGTT---GTG
GAATCAACTGGTGTTTTCACCACCACAGAGAAAGCTAGTGCTCACTTGAAGGGTGGT---
GCTAAACGTGTTATAATATCTGCCCCATCA---GCTGATGCTCCCATGTTTGTGATGGGT
GTCAATCATGATAAATACGAC---AAATCTTTGAAAGTTGTCAGCAATGCTTCTTGC---
ACTACCAACTGCCTGGCGCCACTGGCCAAAGTCATCCATGACAACTATGGTATTGTGGAA
GGTCTTATGACCACAGTTCATGCCATCACAGCCACACAGAAGACTGTGGATGGC------
CCCTCTGGG---AAGCTGTGGAGAGATGGCAGAGGAGCAGCTCAGAACATCATCCCAGCA
TCCACAGGTGCAGCCAAGGCTGTAGGCAAAGTCATT------------------------
---------------CCTGATCTGAATGGGAAGCTCACAGGAATGGCTTTCCGTGTCCCA
ACTCCTAATGTTTCTGTTGTGGACTTAACATGCCGCTTACAGAAACCAGCGAAGTATGAT
GATATTAAGAAAGTTGTGAAG------GCAGCTTCTGAA---GGGCCA---ATGAAGGGT
TTTCTGGGATATACAGAGGACCAGGTGGTCTCTTCTGACTTCAATGGCGATACCCACTCT
TCCATCTTTGATGCAGCTGCTGGCATTGCTCTCAATGATCATTTTGTCAAGCTGATCTCC
TGGTATGATAATGAATTTGGATACAGCAATCGTGTG------------------------
---------------------------------------
>Molgula_tectiformis_1 
------------------------------------------------------------
------------------------------------------------------------
------------------------------------------------------------
------------------------------------------------------------
------------------------------------------------------------
------------ATGGTGAAAATTGGAATCAACGGATTTGGTCGAATTGGACGTCTTGTC
ACCAGGCAAGCA---TTGACCAAGGCAGAT---GTTGAAATTGTTGCGATTAATGATCCA
TTTATTGATCTGACATACATGGTTTATATGTTTAAATATGATTCAACTCATGGCCAATTC
CAA---GGAGAAGTT------TGTTCAAAGGATGGA------AAGCTTTACATC------
---------------AATGGGAAAGCA---------------------GTTAATGTTTAC
GGTGAAAGAGATCCATCACAAATTCCTTGGGCACAAGCTGGTGCTGAATATGTC---GTT
GAATCCACTGGTGTATTTACAACGATCGATAAAGCTAGTGCACATTTAAAGGGTGGC---
GCCAAACATGTTGTTATTTCCGCCCCTTCT---GCTGATGCACCAATGTTTGTAATGGGT
GTAAATCAAGAAAAATATACG---AATGACATGAAAATTGTTAGCAACGCATCTTGC---
ACAACCAACTGTTTGGCTCCACTTGCCAAGGTTATTAATGATAATTTTGGTATTGCTGAG
GGTTTAATGACCACTGTGCACTCCTATACAGCTACACAAAAGACTGTCGATGGG------
CCCAGTGGT---AAAAAATGGAGAGATGGAAGAGGTGCTTCTCAAAATATTATTCCTGCT
TCAACAGGTGCTGCTAAAGCTGTTGGAAAAGTCATT------------------------
---------------CCAGATTTGAATGGAAAACTCACTGGAATGGCATTCAGAGTTCCC
ACACCAAATGTATCTGTTGTTGATCTTACATGCAGATTGGCGAAGCCTGCATCATATGAT
ACAATTAAAGCAACTATTAAA------AATGCTTCAGAA---AACGAA---ATGAAGGGA
ATCTTGGGATACACAGAAGATGAAGTTGTTTCAACAGATTTTAATGGTGACATCCGAAGC
AGTATATTTGATGCCGGTGCGGGCATCGCACTTAATGACAACTTTGTAAAATTGGTGTCT
TGGTACGACAATGAATTTGGTTACAGCAATAGAGTTGTGGATCTCATTATTTACATGGCT
GGTAAAGAA------------------------------
>Molgula_tectiformis_2 
------------------------------------------------------------
------------------------------------------------------------
------------------------------------------------------------
------------------------------------------------------------
------------------------------------------------------------
---------ATGCCAACCAAAATTGCAATTAACGGATTCGGAAGAATTGGACGCCTCGTT
GGTCGTCTT------ATCGCAAAAGACCCAGAACTTCAATTGGTAGCAGTTAATGATGTC
GTTCTCGATGTCGATTATATGGTGTACTTGTTCAAATTCGATTCCGTTCATGGAAGATTC
CAA---GGAAAGATC---GAAAAGACTTCAGATTCA------TCATTCAAACTT------
---------------GCTGATATGGAC---------------------GTACAAGTTTGC
AAGGAATACAAACCTGCTGATTTGCCATGGAAGAAACTCGATGTTGATGTAGTA---ATT
GATTGTACTGGTGTATTCTTGACCACTCCAAAGGCACAAGCTCATTTGGATGCTGGA---
GCAAAGAAGGTTATCATGTCAGCTCCTGCAAAGGATGATACCCCAATGTTTGTTGTTGGA
GTAAACGACCATACCTAC------AAGGGACAAGATATTGTAAGTAACGCAAGTTGT---
ACTACCAATTGTTTGGCACCATTGGCTTCCGTTCTTCATGACAACTTCGGAATCATTGAA
GGTTTGATGACCACCATTCATGCAGCTACTGCAACCCAAAGAACTGTAGATTCAAACGTT
CCAGGAGGAAAGAAGAAATGGAGATCAGGACGTGGAATTACTGGAAATATCATCCCAGCT
TCAACTGGTGCTGCTATTGCTGTTGGAAAGGTTATC------------------------
---------------CCAGAATTGAACGGAAAATTGACTGGTATGGCATTCAGAGTACCA
ACAGCTGATGTCTCAGTTGTTGATTTGACTGTTCGTTTGGAAAAGAAGGCAACCAAGGAA
CAAATCAACGCAGCTTTCAAG------AAGGCTTCAGAA---GGAAAG---ATGAAGGAC
ATTTTGGGATATGAAACTGAAGCAGTCGTTTCAACTGATTTCACCTCAGATCCAAGAGCT
TCCATCTACGATTCAAACGCAAGTGTATTCTTGACTGACAACTTTGTAAAGGTTGTTGCA
TTCTACGATAACGAATTCGGATACTCAAGTCAGCTCATCAAGCTTTTGAAGACCAGAGTT
TTCCCAACCAAGAAG------------------------
>Monodelphis_domestica_1 
------------------------------------------------------------
------------------------------------------------------------
------------------------------------------------------------
------------------------------------------------------------
------------------------------------------------------------
------------------------------------TTTGGCCGTATTGGACGCCTGGTG
ACCAGGGCAGCA---TTCCACTCCGATAAA---GTAGAAGTTGTGGCCATCAATGACCCC
TTCATTGACCTCGACTACATGGTTTACATGTTCCAGTATGATTCCACTCATGGCAAATTC
AAG---GGCACTGTA------AAGGCAGAGAATGGA------AAGCTGGTGATC------
---------------AATGGAAAAGCC---------------------ATTACCATCTCC
CAGGAGCGGGATCCCGCCAACATTAAATGGGGAGATGCTGGAGCCGAGTACGTT---GTG
GAGTCCACTGGCGTGTTTACCACCATGGAAAAGGCTGGGGCTCACTTGAAGGGTGGA---
GCCAAGCGCGTCATTATCTCTGCCCCCTCT---GCTGATGCCCCAATGTTCGTGATGGGG
GTGAACCACGAGAAATACGAT---AACTCCCTCAAGATCGTCAGTAATGCCTCCTGC---
ACTACCAACTGCTTGGCCCCCCTGGCCAAAGTCATTCACGACAACTTCGGCATTGTGGAA
GGACTCATGACCACAGTCCATGCCATTACCGCTACCCAGAAGACAGTAGATGGC------
CCCTCTGGC---AAGCTGTGGCGTGATGGGCGTGGGGCTGCCCAAAATATCATCCCTGCT
TCCACCGGTGCCGCCAAGGCTGTGGGCAAGGTCATA------------------------
---------------CCCGAGCTGAACGGGAAGCTCACAGGCATGGCCTTCCGTGTTCCC
ACTCCCAACGTGTCCGTGGTGGATCTGACTTGCCGCCTGGAGAAAGCTGCCAAATACGAT
GACATCAAGAAGGTGGTGAAG------CAAGCGTCAGAG---GGAGCC---TTAAAAGGC
ATCTTGGGCTACACAGAGGACCAGGTTGTATCCTGTGACTTTAACAGCGACACCCACTCT
TCTACCTTCGATGCTGGCGCTGGCATTGCGCTCAACGACCATTTTGTCAAGCTCATTTCT
TGGTATGACAATGAGTATGGTTACAGCCACCGCGTAGTAGACCTCATGGCGTACATGGCC
ACCAAGGAG------------------------------
>Monodelphis_domestica_2 
ATGCCGAAACGAGACGTCATCCTCACCAATGTCACCGTGGTGCAGCTGCGCCGACAAGGT
GAGCCACCCGGCCGGAGGCGAGAGGGCCAAACTGAAGAAACCACCACAGTAGTATGTCAA
ACACCCAGGGACAAGGATCCATGCAAACAAGAAAAGTGTGCAGGAAGTGCAGGACCCCAC
TCT---------------------------------------------------------
------------------------------TCTCCTCGAGCAATCCGGGGTAGTAGTGGT
GGTAGTAGTTGTGGGCTAACAGTAGGCATCAATGGATTCGGTCGAATTGGTCGTTTGGTG
TTGAGAGTCTGC---ATTGAAAAAGGA------ATAAAGGTTGTTGCAGTAAATGATCCA
TTCATCGATGTTAACTACATGGTATACATGTTCAAGTATGACTCCACTCACGGTCAATTC
CTT---GGCTGTGTT------GATGCCAAAGATGGA------AAGTTGGTGATA------
---------------AACAAACAAGAG---------------------ATCACTGTCTAC
CAGAGCCTAAAAGCTGAAGATATACCTTGGAAGACTGCGGGAGCCCTGTACGTG---GTA
GAAGCCACTGGAATAAACCTCACAAAAGAAAAAGCCTCAGACCATATCAAGGCTGGA---
GCTCGTCGAGTGGTGATCACTGCTCCCTCT---CCGGATGCTCACACAATTGTCATGGGT
GTTAATGATTGCAGCTATAACCCTTGCAACATGGTTATAGTCAGCAATGCCTCCTGC---
ACCACCAATTGCCTGGCCCCCCTAGCCAAGGTCATCCATGAGTCTTTTGGGATAGTGGAG
GGACTTATGACCACCATCCATGCTTACACAGCAACCCAGAAGACTGTGGATGGA------
CCCTCCGGC---AAGAACTGGCGGGATGGTCGAGGAGCCCACCAGAACATCATCCCAGCG
GCCACCGGTGCTGCCCAGGCTGTAACGAAAGTCATC------------------------
---------------CCCGAACTGGAAGGGAAACTGACAGGGATGGCCTTCCGAGTCCCA
GTTCCTGACGTCTCAGTGGTGGACCTCACATGCCGAATAAAAAATCCAGCCCACTTAACA
TGCATTCTAGATGCTGTGAAG------AAAGCAGCTAAA---GGGCCC---ATGGCTGGT
ATCCTCAGCTACACCGAGGACGAGGTGGTCTCTTCTGACATCATCGGAAACCCCCATTCA
TCTATATTTGATTCAAGGGCTAGCATATCTCTCAATGATAACTTTGTGAAACTTATCTCT
TGGTATGACAACGAATATGGCTACAGTAACCGGGTGGCCGATCTCTTGCGTCTTATGTTC
TGCAAAGAGGAA---------------------------
>Mus_musculus_1 
------------------------------------------------------------
------------------------------------------------------------
------------------------------------------------------------
------------------------------------------------------------
------------------------------------------------------------
------------ATGGTGAAGGTCGGTGTGAACGGATTTGGCCGTATTGGGCGCCTGGTC
ACCAGGGCTGCC---ATTTGCAGTGGCAAA---GTGGAGATTGTTGCCATCAACGACCCC
TTCATTGACCTCAACTACATGGTCTACATGTTCCAGTATGACTCCACTCACGGCAAATTC
AAC---GGCACAGTC------AAGGCCGAGAATGGG------AAGCTTGTCATC------
---------------AACGGGAAGCCC---------------------ATCACCATCTTC
CAGGAGCGAGACCCCACTAACATCAAATGGGGTGAGGCCGGTGCTGAGTATGTC---GTG
GAGTCTACTGGTGTCTTCACCACCATGGAGAAGGCCGGGGCCCACTTGAAGGGTGGA---
GCCAAAAGGGTCATCATCTCCGCCCCTTCT---GCCGATGCCCCCATGTTTGTGATGGGT
GTGAACCACGAGAAATATGAC---AACTCACTCAAGATTGTCAGCAATGCATCCTGC---
ACCACCAACTGCTTAGCCCCCCTGGCCAAGGTCATCCATGACAACTTTGGCATTGTGGAA
GGGCTCATGACCACAGTCCATGCCATCACTGCCACCCAGAAGACTGTGGATGGC------
CCCTCTGGA---AAGCTGTGGCGTGATGGCCGTGGGGCTGCCCAGAACATCATCCCTGCA
TCCACTGGTGCTGCCAAGGCTGTGGGCAAGGTCATC------------------------
---------------CCAGAGCTGAACGGGAAGCTCACTGGCATGGCCTTCCGTGTTCCT
ACCCCCAATGTGTCCGTCGTGGATCTGACGTGCCGCCTGGAGAAACCTGCCAAGTATGAT
GACATCAAGAAGGTGGTGAAG------CAGGCATCTGAG---GGCCCA---CTGAAGGGC
ATCTTGGGCTACACTGAGGACCAGGTTGTCTCCTGCGACTTCAACAGCAACTCCCACTCT
TCCACCTTCGATGCCGGGGCTGGCATTGCTCTCAATGACAACTTTGTCAAGCTCATTTCC
TGGTATGACAATGAATACGGCTACAGCAACAGGGTGGTGGACCTCATGGCCTACATGGCC
TCCAAGGAG------------------------------
>Mus_musculus_2 
ATGTCGAGACGTGACGTGGTCCTTACCAATGTTACTGTTGTCCAGCTACGGCGGGACCGA
TGCCCATGCCCATGCCCATGTCCATGCCCATGCCCTGTGATCAGACCACCTCCACCCAAG
GTTGAGGATCCACCACCCACGGTTGAAGAACAGCCACCGCCACCGCCGCCGCCACCTCCA
CCTCCACCACCACCTCCTCCTCCTCCTCCACCCCAGATAGAGCCAGACAAGTTTGAAGAG
GCTCCCCCTCCCCCTCCCCCTCCTCCTCCTCCTCCCCCTCCCCCTCCCCCACCACTCCAA
AAGCCAGCTAGAGAGCTGACAGTGGGTATCAATGGATTTGGACGCATTGGTCGTCTGGTG
CTGCGAGTCTGC---ATGGAGAAGGGC------ATTAGGGTGGTAGCAGTGAATGACCCA
TTCATTGATCCAGAATACATGGTTTACATGTTCAAATATGACTCCACACATGGTAGATAC
AAA---GGAAACGTG------GAACATAAGAATGGA------CAACTAGTTGTG------
---------------GACAACCTTGAG---------------------ATCAACACGTAC
CAGTGCAAAGACCCTAAAGAAATCCCCTGGAGCTCTATAGGGAATCCCTACGTG---GTG
GAGTGTACAGGCGTCTATCTGTCCATCGAGGCAGCTTCGGCACATATTTCATCTGGT---
GCCAGGCGTGTGGTGGTCACTGCACCCTCC---CCCGATGCACCCATGTTTGTCATGGGA
GTGAACGAGAAGGACTATAACCCTGGCTCTATGACCATTGTCAGCAATGCATCCTGT---
ACCACCAACTGCCTGGCTCCTCTCGCCAAGGTTATTCATGAAAACTTCGGGATCGTGGAA
GGGCTAATGACCACAGTCCATTCCTACACAGCCACTCAGAAGACAGTGGATGGG------
CCATCAAAG---AAGGACTGGCGAGGTGGCCGCGGCGCTCACCAAAACATCATCCCATCG
TCCACTGGGGCTGCCAAGGCTGTAGGCAAAGTCATC------------------------
---------------CCAGAGCTCAAAGGGAAGCTAACAGGAATGGCATTCCGGGTGCCA
ACCCCAAACGTGTCAGTTGTGGACCTGACCTGCCGCCTGGCCAAGCCTGCTTCTTACTCG
GCTATCACGGAGGCTGTGAAA------GCTGCAGCCAAG---GGACCT---TTGGCTGGC
ATCCTTGCTTACACAGAGGACCAGGTGGTCTCCACGGACTTTAACGGCAATCCCCATTCT
TCCATCTTTGATGCTAAGGCTGGAATTGCCCTCAATGACAACTTCGTGAAGCTTGTTGCC
TGGTACGACAACGAATATGGCTACAGTAACCGAGTGGTCGACCTCCTCCGCTACATGTTT
AGCCGAGAGAAG---------------------------
>Nasonia_vitripennis 
------------------------------------------------------------
------------------------------------------------------------
------------------------------------------------------------
------------------------------------------------------------
------------------------------------------------------------
------------ATGAGTAAAATCGGAATCAACGGATTCGGCCGCATCGGTCGCCTGGTC
CTGAGGGCTTCC---ATCGAGCGCGGA------GGACAGGTTGTAGCTGTCAACGACCCG
TTCATCGGTCTGGACTACATGGTCTACATGTTCAAGTATGACTCTACCCACGGTAGATTC
AAG---GGAGAGGTC------AAGGCCGAGGATGGT------CACCTCGTCGTC------
---------------AACGGCAACAAA---------------------ATCGCCGTCTTC
AGCGAGCGCGACCCCAAGGCTATTCCATGGGGCAAGGCTGGCGCTGAATACGTC---GTC
GAATCCACTGGTGTCTTCACCACCATCGAGAAGGCCTCCGCTCACTTGGAGGGTGGT---
GCCAAAAAGGTCATCATCTCCGCCCCATCG---GCTGATGCACCTATGTACGTCTGCGGT
GTGAACCTTGACACTTACGAC---CCAAGCCACAAGGTCGTCTCCAACGCCTCGTGC---
ACGACCAACTGCCTTGCTCCCCTTGCCAAGGTTATCCACGACAACTTCGAAATCGTTGAG
GGTCTCATGACCACCGTTCACGCTACCACCGCCACCCAGAAGACAGTCGACGGA------
CCGTCTGGA---AAGCTGTGGCGTGATGGACGTGGTGCCGCACAGAACATCATCCCCGCC
GCCACTGGTGCCGCTAAGGCTGTCGGCAAGGTCATT------------------------
---------------CCCGCCTTGAACGGCAAGCTCACTGGTATGGCCTTCCGTGTGCCA
GTCGCCAACGTCTCGGTCGTCGATCTTACCGTTCGTCTTGGCAAGCCCGCGACCTACGAC
CAGATCAAGGCCAAGGTAAAGGAAGCCGCTGCCCCCGGT---GGATCT---CTCCACGGA
ATCCTGGGATACACCGAGGACGACGTTGTCTCGTCGGACTTCATCGGTGACAACCACTCC
AGCATCTTTGATGCCCAGGCTGGTATCCCATTGAATGATAAGTTTGTCAAGCTTATCTCG
TGGTACGACAACGAGTTCGGCTACTCGTCCCGTGTCATCGACCTCATCAAGTACATGCAG
TCCAAGGAT------------------------------
>Nilaparvata_lugens_1 
------------------------------------------------------------
------------------------------------------------------------
------------------------------------------------------------
------------------------------------------------------------
------------------------------------------------------------
------------ATGTCAAACATTGGAATCAACGGTTTCGGTCGTATTGGACGTCTGGTC
CTTAGGGCTTCC---TTGGAGCGTGGA------GGCCAGGTTGTTGCCATCAACGACCCA
TTCATTGGAGTGGACTACATGGTCTACTTGTTCAAGTATGACTCGACCCACGGACGCTTC
AAG---GGTGATGTG------AAAGCCGAAGGAAAC------TGTTTGGTTGTC------
---------------AACGGCAACAAG---------------------ATCCAGGTGTTC
AGCGAGCGAGACCCGAAGGCAATTCCATGGGGCAAGGCCGGCGCGCAATACATC---GTG
GAGTCGACCGGGGTGTTCACCACCGTCGAAAAGGCATCGGCCCATCTGGAGGGAGGC---
GCCAAGAAGGTGATCATTTCGGCGCCCAGC---GCGGACGCACCCATGTTCGTGTGCGGC
GTCAACCTCGACGCCTACGAC---CCCTCTTACAAGGTCATCTCCAACGCCTCGTGC---
ACCACCAACTGCCTTGCACCCCTCGCCAAGGTCATCCACGACAACTTCGAAATTGTTGAA
GGTCTCATGACCACCGTGCACGCCACCACCGCCACCCAGAAGACTGTCGACGGA------
CCTTCTGGA---AAGCTGTGGCGCGACGGACGTGGAGCCCAGCAGAACATCATTCCGGCA
GCGACCGGCGCCGCCAAGGCCGTCGGCAAGGTGATT------------------------
---------------CCCTCGCTGAACGGCAAGCTGACCGGAATGGCCTTCCGAGTGCCA
GTGCCCAATGTGTCAGTGGTTGACCTGACCGTCAGACTGGGCAAGGACGCGTCCTACGAC
GACATCAAGGCCAAGGTGAAG------GCCGCCGCCGAC---GGCCCC---CTCAAGGGC
ATCCTCGGCTACACCGACGAGGAGGTCGTATCCTCGGACTTCATCGGCGACAACCACTCT
TCCATCTTCGACGCGCAGGCCGGTATCTCTCTCAGCCCCAAGTTCGTCAAGCTCATCTCA
TGGTACGACAATGAGTTTGGTTACTCATCCCGTGTCATCGACCTCATCAAGTACATCCAA
ACCAAGGAT------------------------------
>Nilaparvata_lugens_2 
------------------------------------------------------------
------------------------------------------------------------
------------------------------------------------------------
------------------------------------------------------------
------------------------------------------------------------
---------------------------------GGATTTGGAAGAATCGGGAGGCTTGTG
TTGCGAGCAGCC---CTAAAAGAAAAA------ATTACAGTTTCAGCAATTAATGATCCA
TTTATAGATGAGAATTATATGGCATATCTACTTAAATATGATTCATCACACGGAGTTTAT
AAT---GGAAAGTTA------TCGCTAGACGATGGC------CAACTGTGCATT------
---------------GAAGGCAATAGA---------------------ATAAGCATTTTT
AACAAACGAGAACCAGAAGCTATACAATGGGGAGAGGTTGGAGCAAATTATGTT---GTT
GAGTCGACTGGTATTTTTAAAAGTATCAAAGCTGCTGCTGGGCATATAGCAAATGGT---
GCCAAGAAAGTGATCATTTCAGCCCCAAGT---CCAGATGCGCCTATGTTTGTACCAGGA
GTCAATCTAAACAAATACAAT---TCAAGTATCAACATTGTTTCAAATGCATCGTGC---
ACAACAAATGCCTTGGCACCGTTGGCCAAAGTTATTCACGAGAATTTTGACATTGTTGAA
GGTTTGATGACTACTATTCACTCAGTAACATCTTCTCAGAAAACAGTCGATGCA------
GTTATTCCA---AAAAAGAGAAGGAGTGCACGTGGAGCTTTGCAAAACATAATACCGGCT
TCAACCGGAGCTGCAAAAGCTGTTGGCAAAGTTATA------------------------
---------------CCAAGCCTTGAAGGACGTATCACTGGAATGGCATTCCGCGTACCT
CTGCCCAACGTTTCAGTTGTTGATTTTACTGTTAAACTGCGCAAAGAAACGTCAATAGAT
GACATCAAAGCTGCTGTCAAG------GACGCCTCTGAA---GGATGC---ATGAAAGGC
ATACTGGGCTACACAGAAGATGAAGTCGTCTCATCAGACTTCAACGGCGATACAAGGTCT
TCCATATTTGACGCTAAAGCTAGTATGTCCCTAAATCCTAAATTTTTCAAGCTGATAACT
TGGTATGATAATGAGTATGGTTATTCTTGTAGAATCATTGATCTCATTAAGCACATGCAA
GATAAAGAATGT---------------------------
>Notophthalmus_viridescens 
------------------------------------------------------------
------------------------------------------------------------
------------------------------------------------------------
------------------------------------------------------------
------------------------------------------------------------
---------ATGGTTATGAAAGTCGGAATCAACGGATTTGGCCGCATCGGTCGTCTGGTG
ACCCGCGCTGCA---TGCACCTCTGGAAAA---GTACAGGTTGTGGCCATCAATGACCCC
TTCATTGACCTAGAGTACATGGTTTACATGTTCAAGTACGACTCTACCCATGGACGCTTC
AAA---GGCACAGTC------AAGTGTGAGAACGGC------AAACTTGTAATC------
---------------AATGGCCATCCC---------------------ATCACAATCTTC
CAGGAACGTGACCCCACCAACATCAAGTGGGGGGATGCTGGAGCAGAGTATGTG---GTC
GAGTCGACTGGAGTGTTCACAACCATTGACAAAGCATCTGCTCATCTGAAGGGTGGT---
GCCAAACGTGTGATCATCTCTGCCCCATCT---GCTGACGCACCCATGTTTGTGATGGGG
GTGAACCATGAGAAGTATGAC---AACTCTCTGAAGGTGGTAAGCAATGCCTCCTGC---
ACTACAAACTGTCTGGCTCCTCTGGCTAAGGTCATCAATGACAACTTCCACATCGTCGAG
GGTTTGATGACTACTGTCCATGCTGTGACTGCTACACAAAAGACTGTGGACGGT------
CCTTCTGGG---AAACTGTGGCGTGACGGCAGAGGTGCCAATCAGAATATCATTCCAGCC
TCCACTGGGGCAGCCAAGGCTGTGGGCAAAGTCATC------------------------
---------------CCTGAACTCAATGGGAAACTCACAGGCATGGCCTTCCGGGTACCT
GTCGCCAATGTGTCTGTGGTTGACCTGACCTGCCGCTTGGAGAAGGGTGCCTCTTATGAC
GACATTAAGAAGGTGGTAAAG------GCAGCTGCTGAT---GGACCA---ATGAAAGGA
ATTTTGGGATACACCGATGAACAGGTGGTGTCCTCTGACTTCAACGGTGACGATCACTCC
TCCATCTTTGATGCTGGGGCCGGTATTGCACTCAACGACCACTTTGTGAAACTGGTTTCT
TGGTATGACAATGAATTTGGCTACAGTCAACGCGTTGTGGATCTGATGAGCCACATGGCC
AGCAAGGAA------------------------------
>Oryzias_latipes_1 
------------------------------------------------------------
------------------------------------------------------------
------------------------------------------------------------
------------------------------------------------------------
------------------------------------------------------------
------------ATGGTGAAAGTTGGTATCAATGGTTTTGGCCGTATCGGCCGTCTGGTG
ACCCGAGCTGCT---TTCACCTCTAAAAAG---GTGGAGATTGTGGCCATCAATGACCCG
TTCATTGACCTGGACTACATGGTCTACATGTTCAAGTATGACTCCACCCACAACCGCTTC
AAG---GGTGAGGTC------AAGGCTGAGGGAGGC------AAACTAGTCATT------
---------------GATGGACACCAG---------------------ATCACCGTCTTC
CATGAGAGGGACCCTACTAACATTAAATGGGGTGAGGCCGGTGCCCAGTATGTT---GTG
GAGTCCACCGGTGTGTTTACTACCATTGAGAAGGCCTCTGCTCACTTGAAGGGCGGT---
GCCAAGAGAGTTATCATCTCTGCACCCAGC---GCAGATGCCCCCATGTTCGTCATGGGA
GTCAACCACGAGAAGTACGAC---AACTCTCTCACGGTTGTCAGCAATGCGTCCTGC---
ACAACAAACTGTCTGGCCCCCTTGGCCAAAGTCGTCCACGACAACTTCGGCATTGTTGAG
GGCCTGATGAGCACAGTTCATGCCATCACTGCCACCCAGAAGACTGTGGACGGA------
CCCTCTGGT---AAGCTGTGGAGGGACGGCCGTGGTGCCAGCCAGAACATCATCCCCGCC
TCTACCGGAGCTGCCAAGGCTGTGGGAAAAGTCATC------------------------
---------------CCCGAGCTGAACGGCAAACTGACCGGCATGGCCTTCCGTGTGCCC
ACTCCCAATGTGTCGGTGGTTGATCTCACAGTCCGCCTGGAAAAACCAGCTAAATACGAT
GACATCAAAAAGGTAGTCAAG------GCTGCATCTGAG---GGACCC---ATGAAAGGC
TTTCTTGGATACACAGAGGACCAGGTTGTCTCCACAGACTTCAATGGTGACACCCACTCC
TCCATCTTTGATGCTGGTGCCGGCATCGCCCTGAACGACCACTTTGTCAAGCTGGTCTCA
TGGTACGATAATGAGTTTGGCTACAGCAACCGTGTCTGTGACCTCATGGCACACATGGCT
GCCAAGGAG------------------------------
>Oryzias_latipes_2 
------------------------------------------------------------
------------------------------------------------------------
------------------------------------------------------------
------------------------------------------------------------
------------------------------------------------------------
------ATGGCAGACCTCCATGTTGGAATCAATGGCTTTGGCCGCATTGGCCGCTTGGTC
CTGAGGGCCTGC---CTCCAGAAAGGC------ATCAAAGTTGTGGCCATCAACGACCCC
TTCATTGACCTGCAGTACATGGTCTATATGTTCAAATATGATTCCACTCATGGACGTTAC
CAT---GGAGAAGTG------TCCCATGAGGACGGC------AAGCTGATAGTC------
---------------GATGGGAACGCC---------------------ATCTCTGTCTTC
CAGTGCATGAAGCCAGCTGAGATCCCTTGGGGCAGCGCTGGAGCCAAATACGTA---GTC
GAGTCCACCGGAGTGTTTCTCAGTGTGGAAAAGGCCTCACTTCACATCCAAGGTGGG---
GCACAGCGTGTGGTCGTGTCTGCCCCCTCA---CCCGACGCTCCAATGTTTGTCATGGGA
GTCAACGAAGACAAATACGACCCCTCTAGCATGACCATCGTCAGCAATGCCTCCTGC---
ACCACTAACTGCCTGGCCCCCTTGGCTAAAGTCATTCACGATAACTTTGGCATTGAGGAG
GCCCTCATGACTACAGTTCATGCTTACACAGCCACTCAGAAGACAGTGGATGGT------
CCTAGCGCC---AAGGCCTGGCGTGATGGACGTGGTGCCCACGCAAACATCATTCCAGCT
TCCACTGGTGCTGCCAAAGCAGTGGGCAAAGTCATC------------------------
---------------CCTGCTCTCAACGGAAAGCTGACAGGTATGGCATTCAGGGTGCCA
GTGGCTGATGTGTCTGTGGTGGATCTAACATGCCGCCTGTCCAAGGCCGCATCTTACGGC
GAGATTAAGGAGGCTGTTAAG------AAGGCTGCGCAT---GGACCC---ATGAAGGGG
ATCCTGGGATACACCGAAGACCAGGTGGTGTCCTCTGATTTCATTGGTGACACTCACTCT
TCCATCTTTGATGCTGGAGCAGGCATCTCTCTTAACGACAACTTCGTCAAGCTCATTTCC
TGGTATGACAATGAGTACGGCTACAGCACCCGCGTGGCTGACCTGCTGCTGTACATGCAT
TCCAAGGAG------------------------------
>Paracentrotus_lividus 
------------------------------------------------------------
------------------------------------------------------------
------------------------------------------------------------
------------------------------------------------------------
------------------------------------------------------------
---------ATGGTTGTTAAAGTTGGCATCAATGGATTTGGCCGCATTGGTCGTCTGACC
CTGAGGGCAGCC---CTTGAGAACCCAAAC---GTTCAAGTAGTTGCCGTCAATGATCCA
TTTATCGACTTGGAATACATGGTATACATGTTCAGGTACGACTCCACACACGGTAAATTC
AAG---GGAGACCTT------AGCTGTGACACCGCCACCAAGTCTCTCATTGTC------
---------------AATGGCCAAACG---------------------ATCAAAGTATTC
TCACAAATGAAGCCCTCTGAGATTCCATGGGGTGATAACGGTGCAGAATACGTT---GTA
GAATCCACCGGTGTATTCACAACCATTGACAAGGCACAGGCACATATTGGGGGAGGA---
GCCAAGAAGGTCATCATCTCCGCCCCATCG---GCCGACGCCCCCATGTTCGTCATGGGT
GTGAACGAGAAGGAGTACAACCCTGCAACCATGAACATTGTCAGTAATGCATCTTGC---
ACCACCAACTGTCTGGCTCCTTTGGCTAAGGTCATCAATGATAACTTTGGCATTGAAGAG
GGACTTATGACCACCGTCCATGCTTACACTGCCACACAGAAGACTGTGGATGGA------
CCCAGCCAA---AAGAAATGGCGTGATGGTCGTGGTGCTGCTCAGAATATCATCCCAGCC
TCTACTGGTGCTGCCAAGGCTGTCGGCAAGGTCATC------------------------
---------------CCTGAACTCAATGGCAAACTAACCGGTATGGCGGTGCAG------
------------------------------------------------------------
---------------------------CACGGTGCAGCA---------------------
------------------------------------------------------------
------------------------------------------------------------
------------------------------------------------------------
---------------------------------------
>Paralichthys_olivaceus_1 
------------------------------------------------------------
------------------------------------------------------------
------------------------------------------------------------
------------------------------------------------------------
------------------------------------------------------------
------------ATGGTGAAAGTCGGTATCAATGGATTCGGCCGCATCGGTCGTCTGGTG
ACCAGAGCTGCC---TTCACCTCCAAGAAG---GTGGAGATCGTGGCCATCAACGACCCT
TTCATCGACCTGGAGTACATGGTCTACATGTTCAAGTATGACTCTACCCACGGTCGCTTC
AAG---GGTGAGGTC------AAGATTGAGGGAGAC------AAGCTGGTCATC------
---------------GATGGACACAAA---------------------ATCACAGTTTTC
CACGAGAGGGATCCCACCAACATCAAATGGGGCGATGCTGGTGCCCACTATGTG---GTT
GAGTCCACTGGTGTCTTCACCACCATTGAGAAGGCATCTGCTCACTTGAAGGGTGGC---
GCCAAGAAAGTCATCATCTCTGCACCCAGT---GCTGATGCTCCCATGTTCGTCATGGGC
GTGAACCATGAGAAGTACGAC---AAATCCCTCCAGGTCGTCAGCAACGCTTCCTGC---
ACAACCAACTGCCTGGCCCCCCTCGCCAAGGTCATCAACGACAACTTCGGCATCATTGAG
GGCCTGATGAGCACTGTTCACGCCATCACTGCAACCCAGAAGACCGTGGACGGC------
CCCTCCGGC---AAACTGTGGAGGGACGGCCGTGGTGCCAGCCAGAACATCATCCCGGCT
TCAACCGGCGCTGCCAAGGCTGTTGGCAAGGTCATC------------------------
---------------CCTGAGCTCAATGGCAAGCTGACCGGCATGGCCTTCCGTGTCCCC
ACCCCCAACGTGTCAGTGGTCGACCTGACTGTCCGTCTGGAGAAACCTGCCAGCTACGAA
AACATCAAGAAGGTTGTGAAG------GCTGCAGCTGAA---GGACCC---ATGAAGGGC
TATCTGGCATACACCGAGCACCAGGTCGTCTCCACAGACTTCAACGGCGACACTCACTCC
TCCATCTTTGATGCTGGCGCTGGCATCGCTCTTAATGACCACTTCGTCAAGCTGGTCTCA
TGGTACGACAATGAGTTTGCCTACAGCAACCGTGTCTGCGACCTGATGGCCCACATGGCC
TCCAAGGAG------------------------------
>Paralichthys_olivaceus_3 
------------------------------------------------------------
------------------------------------------------------------
------------------------------------------------------------
------------------------------------------------------------
------------------------------------------------------------
------------------------------------------------------------
------------------------------------------------------------
------------------ATGGTCTACATGTTCAAGTATGACTCCACCCATGGCCGTCAC
AAT---GGTGAGGTC------TCCCACGAGGATGGC------AAGCTCATCGTC------
---------------GATGGAAACGCC---------------------ATCTCCGTCTTC
CAGTCTATGAAGCCAGCAGAGATCCCCTGGGGCAGCGCCGGAGCCAAGTATGTC---GTG
GAGTCCACCGGAGTCTTCCTCAGTGTGGAGAAGGCCTCTTCTCACCTCCAGGGTGGA---
GCTCAGCGTGTTGTTGTGTCCGCCCCCTCA---CCTGATGCTCCAATGTTTGTCATGGGA
GTTAATGAGGACAAATATGACCCCTCCTCCATGACCATCGTCAGTAATGCCTCCTGC---
ACCACCAACTGCCTGGCCCCCCTGGCCAAAGTCATCCATGATAGCTTTGGCATCGAGGAG
GCTCTTATGACTACAGTCCATGCATACACAGCCACTCAGAAGACAGTGGATGGT------
CCTAGTGCT---AAGGCATGGCGTGATGGCCGTGGTGCCCACCAGAACATCATTCCAGCC
TCCACTGGTGCCGCCAAGGCAGTGGGCAAAGTCATC------------------------
---------------CCTGAACTCAACGGTAAGCTGACAGGCATGGCGTTCAGGGTGCCA
GTGGCTGATGTGTCAGTGGTCGACCTGACATGCCGTCTGTCCAAGTCCGCATCTTACTCT
GAGATTAAGGAAGCTGTCAAG------AAGGCCGCACAT---GGGCCC---ATGAAGGGA
GTGCTGGGTTACACCGAGGACCAGGTGGTTTCCTCCGACTTCATTGGTGACACCCACTCC
TCCATCTTTGATGCTGGCGCTGGCATTGCCCTCAACGACAACTTTGTCAAGCTCATTTCC
TGGTATGACAACGAGTTTGGCTACAGCCACCGTGTCGCTGACCTGCTGTTGTACATGCAC
TCCAAGGAG------------------------------
>Passer_domesticus 
------------------------------------------------------------
------------------------------------------------------------
------------------------------------------------------------
------------------------------------------------------------
------------------------------------------------------------
------------ATGGTGAAAGTCGGAGTCAACGGATTTGGCCGTATCGGCCGCCTGGTT
ACCCGGGCTGCC---GTCCTCTCTGGCAAA---GTCCAAGTGGTGGCCATCAACGATCCC
TTCATCGATCTGAACTACATGGTTTACATGTTCAAATATGACTCTACTCATGGCCACTTC
CGG---GGCACTGTC------AAGGCTGAGAATGGG------AAACTTGTCATC------
---------------AATGGGAATGCT---------------------ATCACCATCTTC
CAGGAGCGTGACCCCAGCAACATCAAGTGGGCAGATGCTGGTGCTGAATATGTT---GTG
GAGTCTACTGGTGTCTTCACCACCATGGAGAAGGCCGGGGCTCACCTGAAGGGTGGT---
GCCAAGCGTGTGATCATCTCTGCCCCCTCT---GCTGATGCTCCCATGTTCGTGATGGGT
GTCAACCATGAGAAGTATGAC---AAGTCTCTGAAAATCGTCAGCAATGCTTCCTGC---
ACTACTAACTGCCTGGCGCCCTTGGCCAAGGTCATCCATGACAACTTTGGCATTGTGGAG
GGTCTCATGACCACTGTCCATGCCATCACAGCCACACAGAAGACAGTGGATGGG------
CCCTCTGGA---AAGCTCTGGAGGGATGGCAGAGGTGCTGCTCAGAACATTATCCCAGCA
TCTACTGGAGCTGCTAAGGCTGTGGGAAAAGTCATT------------------------
---------------CCTGAGCTCAATGGGAAACTTACTGGAATGGCTTTCCGTGTGCCA
ACCCCTAACGTGTCTGTTGTGGACCTGACCTGCCGTCTGGAAAAGCCAGCCAAGTACGAT
GACATCAAGAGGGTAGTGAAG------GCTGCTGCTGAT---GGGCCC---CTGAAGGGC
ATCCTGGCATACACAGAGGACCAGGTTGTCTCCTGTGACTTCAATGGTGATAGCCATTCC
TCCACCTTTGATGCGGGCGCTGGCATTGCGCTGAACGACCATTTTGTCAAGCTGGTTTCC
TGGTATGATAATGAATATGGATACAGCAACCGTGTTGTGGACTTG---------------
---------------------------------------
>Patiria_pectinifera 
------------------------------------------------------------
------------------------------------------------------------
------------------------------------------------------------
------------------------------------------------------------
------------------------------------------------------------
------------ATGGTCAAGGTTGGCATAAATGGATTTGGTCGCATTGGTCGCTTGGTG
TTGCGAGCTGCCCTTCTGAAAAGTGAC------ATTCAAGTTGTCGCAATAAATGACCCC
TTCATTGATCCTGATTACATGGTTTACATGTTCAAGTACGACTCCACCCATGGCATGTTT
CCA---GGGACAATC---------ACAAGGAAAGGGGATGATATCCTTGTCGTG------
---------------AACAATACGCAC---------------------ATCAAAGTTTTC
TCCAAGAAAGACCCATCTGCAATTCCTTGGGGTGATAGTGAGGCAGAGTATGTT---GTT
GAATCCACTGGTGTGTTTACCACCATTGAGAAAGCTGGAGCACATATCAAAGCAGGT---
GCAAAGAAAGTCATTATATCTGCACCTTCT---GCCGATGCCCCCATGTTTGTAATGGGT
GTCAATCATAAAGAGTACAAG---ACAGACATGGACATTGTAAGTAATGCTTCCTGT---
ACAACCAATTGTTTGGCACCCTTGGCCAAGGTGATTGATGACGCATTTGGGATAACCGAG
GGACTGATGACAACGGTGCATGCTTATACTGCTACTCAAAAGACTGTGGATGGA------
CCTAGTGCA---AAGAAATGGCGTGATGGTCGTGGTGCTCACCAAAACATCATCCCAGCA
TCCACTGGTGCAGCCAAGGCTGTTGGCAAAGTTATT------------------------
---------------CCCAAGCTTCAGGGAAAACTTACAGGAATGGCTTTCCGTGTTCCG
GTGCCGGATGTTTCTGTTGTTGATCTGACTGTTCGTCTGAACAAGCCAGCGTCCTATGAT
GACATAAAAGGAGCCATCAAA------GCAGCTGCAGAA---GGTCCA---CTCAAAGAC
ATTCTGGGATATACAGAAGAACAGGTTGTGTCTATGGATTTTCGTGGAGATACCCGTTCC
AGTATATTTGATGCTGCTGCAGGAATTGCTCTCAATGACAACTTTGTTAAGCTAGTTTCA
TGGTATGACAATGAATATGCGTACAGCTTCCGTGTAGTGGATCTGATTGCGTACATGGCT
TCCGTG---------------------------------
>Pediculus_humanis 
------------------------------------------------------------
------------------------------------------------------------
------------------------------------------------------------
------------------------------------------------------------
------------------------------------------------------------
------------ATGTCGAAAATTGGAATAAATGGTTTTGGTCGTATTGGTCGTCTCGTT
TTAAGAGCATCG---ATTGAAAAAAAT------GCACAAGTCGTTGCCGTCAATGACCCC
TTCATTAATTTAGATTATATGGTGTACATGTTTAAATATGATTCGACTCACGGACAATTT
AAA---GGAAATGTT------TATTCAGATGGAAAG------AATCTTGTCGTTGAAAAA
GTTTCTGAATGCGAAGATGGAAAACAAGTTGTTAAAAGCAAATATGTCATTCAAGTATTT
TCCGAAAGAGATCCAAAAGCAATTCCTTGGAAAAGTGCTGGAGCTGAATACATA---GTA
GAATCGACTGGAGTTTTTACAACTGTCGAAAAAGCCTCTGCTCATTTAGAAGGAGGT---
GCTAAAAAAGTAATCATTTCAGCTCCCAGT---GCAGATGCACCCATGTTTGTTGTTGGT
GTTAATTTGGATGCATATGAT---CCAAGTTACAAAGTTATTTCAAATGCATCTTGC---
ACAACAAACTGCCTTGCTCCATTAGCAAAAGTTGTTCATGACAACTTTGAAATAGTAGAG
GGTTTAATGACCACAGTTCATGCTATCACAGCCACTCAAAAAACAGTCGATGGA------
CCTTCAGGG---AAATTATGGAGAGATGGACGTGGTGCTGCTCAAAATATCATACCAGCT
TCAACTGGAGCTGCTAAAGCTGTCGGTAAAGTGATT------------------------
---------------CCTGCTTTGAATGGAAAACTGACTGGTATGGCATTCAGAGTGCCT
GTTCATAATGTTTCAGTAGTTGATTTGACTGTCAGATTGGGCAAACCGGCTACATATGAC
GCCATTAAAGAAAAAATAAAA------GAAGCTTGTGCT---GGACCA---TTATCTGGA
GTTATGGCTTACACAGAAGATGAAGTTGTTTCATCTGATTTCATTGGAAGTAAATATTCA
TCTGTATTCGATGCCAAAGCTGGTATACAGTTGAATGATAAATTTGTCAAATTGGTATCT
TGGTACGACAATGAATTTGGTTATTCCAACAGAGTTGTCGACCTCATCAAATACATTCAA
ACAAAGGATAAC---------------------------
>Pelodiscus_sinensis 
------------------------------------------------------------
------------------------------------------------------------
------------------------------------------------------------
------------------------------------------------------------
------------------------------------------------------------
------------ATGGTGAAGATCGGAGTGAACGGATTTGGCCGCATCGGCCGCCTGGTC
ACCAGAGCTGCC---TTCACCTGTGACAAA---GTCCAGATTGTAGCAATCAATGACCCA
TTCATTGACCTCAACTACATGGTTTACATGTTCAAATATGACTCCACGCATGGTCGCTTT
CAT---GGCACTGTC------AAGGCTGAGAATGGA------AAACTTGTGATT------
---------------AATGGACAGGCA---------------------ATTACCATTTTC
CAGGAGCGTGATCCTGCTAACATCAAGTGGGGAGATGCTGGAGCAGAGTATGTT---GTA
GAATCCACTGGAGTCTTCACCACCACAGAGAAGGCCAGCGCTCACCTGAAGGGGGGT---
GCTAAGCGTGTCGTCATTTCTGCCCCCTCA---GCCGATGCACCCATGTTTGTGATGGGC
GTCAACCATGAGAAATACGAC---AATTCTCTGAAAGTTGTCAGCAATGCCTCCTGC---
ACCACCAATTGCCTGGCTCCTTTGGCCAAGGTCATCCATGACAACTATGGCATGGTGGAA
GGTCTCATGACCACTGTCCATGCCATCACAGCCACGCAGAAGACTGTGGATGGC------
CCCTCTGGG---AAGTTATGGCGAGATGGCAGAGGTGCTGCCCAGAACATCATTCCAGCA
TCCACTGGAGCTGCTAAGGCTGTGGGCAAGGTCATT------------------------
---------------CCTGAGCTGAACGGGAAACTCACCGGAATGGCTTTCCGTGTTCCA
ACTCCCAATGTGTCTGTTGTGGACCTGACTTGCCGCCTGCAGAAACCAGCCAAGTATGAC
GACATTAAGAAGGTGATGAAG------GCTGCCTCTGAG---GGGCCT---CTCAAGGGC
ATTCTGGGATACACGGAGGACCAGGTTGTCTCTTCTGACTTCAACGGTGACAGCCGCTCC
TCTATCTTCGATGCGGCTGCTGGCATTGCTCTCAATGACAACTTTGTCAAACTGGTCTCC
TGGTATGACAATGAGTTTGGATACAGCAACCGTGTTGTGGACTTGTTAGTTCACATGGCA
TCGAAGGAA------------------------------
>Petromyzon_marinus_1 
------------------------------------------------------------
------------------------------------------------------------
------------------------------------------------------------
------------------------------------------------------------
------------------------------------------------------------
------------ATGGTGAACATCGGCATCAATGGGTTTGGCCGTATTGGCCGTCTGGTG
GCTCGTGCTGCC---GTGCAAAAGGAAGAC---ATTAATGTGGTGGCCATCAACGACCCC
TTCATTGACCTGGAGTACATGGTCTACATGTTCAAGTATGACTCTACCCATGGACGATTC
AAG---GGAGACGTG------AAGGTTGAGGATGGG------AAGCTGTTGATC------
---------------AATGGACATGCC---------------------GTTTCCGTCTAC
TCGGAGCGTGACCCCGCCAACATCCCATGGGGTAAGCATGGTGCCGATTACGTG---GTG
GAGTCCACCGGTGTGTTCACCACCATCGATAAGGCCTCTTTGCACCTGAAGGGCGGT---
GCAAAGCACGTCATCATCTCGGCCCCGTCT---GCGGATGCGCCAATGTTCGTGATGGGA
GTAAACCACGAGAAGTACGAC---CCCTCGCTGAAGGTGGTCAGCAACGCGTCGTGC---
ACTACCAACTGCCTGGCTCCTCTGGCCAAGGTCATCAACGACAACTTCGGCATCGTGGAG
GGGCTCATGACCACGGTGCACTCGTACACGGCAACGCAGAAGACTGTGGACGGG------
CCTTCTGCA---AAGTTGTGGCGTGACGGCCGCGGGGCTTCTCAGAACATCATCCCGGCC
TCGACTGGCGCTGCCAAGGCCGTGGGGATGGTCATC------------------------
---------------CCCGAGCTCAACGGAAAGCTGACCGGCATGGCGTTCCGCGTGCCG
ACTCCCAACGTCTCGGTGGTCGACCTCACGTGCCGTCTGGCCAAGCCGGCCTCGTATGAT
GAAATCAAGGCCAAGGTTCGC------GAGGCATCCAAG---GGTGAC---CTGAAGGGA
ATCCTGGGATACACCGAGGATTTGGTCGTGTCCACCGACTTCAATGGCGACACCCACTCG
TCCATCTTCGACGCACAAGCTGGCATCGCTCTCAACAAGCAGTTCGTCAAACTCATTTCC
TGGTACGACAATGAGTTTGGCTACAGCACCCGTGTGATCGACCTGATCACATACATGGAC
TCCTGCAAG------------------------------
>Petromyzon_marinus_2 
------------------------------------------------------------
------------------------------------------------------------
------------------------------------------------------------
------------------------------------------------------------
------------------------------------------------------------
------------ATGGTCAAGGTCGGAGTCAATGGGTTCGGCCGCATCGGGCGTCTGGTG
ACGCGCGCCGCC---ATCCTGCGTGGGAAC---GTGGAGGTGGTCGCCATCAACGACCCC
TTCATCGACCTCAACTACATGGTTTACATGTTCAAGTACGACTCCACACACGGGCGCTGG
AAG---GGAGACGTG------AAGGCGGAGGGAGGC------AAACTGGTTATT------
---------------GATGGGCACGCC---------------------ATCACCATCTTC
CAGGAACGTGACCCGAGTAACATCAAGTGGGGCGAGGCTGGTGCCACGTACGTG---GTG
GAGTCCACCGGAGTGTTCACCACCGTGGAGAAGGCATCGACTCACCTGAAGGGCGGT---
GCTAAGAAAGTGATCATCTCGGCTCCATCG---GCTGACGCGCCAATGTTCGTGGTGGGA
GTCAATCACCAGAAGTACGAC---CCAGCCGTCAACGTCGTCAGCAACGCTTCCTGC---
ACCACCAACTGCCTGGCCCCGCTCGCCAAAGTCATCAACGACAACTTCGTCATCCTGGAG
GGGCTCATGACCACGGTGCACGCCTACACGGCCACCCAGAAGACAGTGGACGGC------
CCCTCGGGC---AAACTTTGGCGTGACGGGCGCGGCGCTCACCAGAACATCATCCCGGCC
TCCACCGGGGCCGCCAAGGCCGTCGGCAAGGTCATC------------------------
---------------CCTGAGCTCAACGGAAAGATCACGGGAATGGCGTTCCGCGTGCCG
ACGCCCAACGTTTCGGTTGTGGACCTCACCGTGCGCCTGGAGAAGCCGGCCACCTACGAT
GCCATCAAGGCCAAAGTGAAG------GAGGCTGCCAAC---GGACCA---ATGAAGGGA
ATCCTGGGCTACACGGAGGACCAGGTGGTGTCAACCGACTTCAATGGCGACACTCGCTCC
TCCATTTTTGACGCTGGTGCCGGCATCGCCCTGAATGACCACTTCGTCAAACTCGTCACC
TGGTACGACAATGAGTTCGGCTACAGTAACCGCGTGGTTGACCTCGTGCTGTACATGGTG
AGCAAGGACAAG---------------------------
>Procavia_capensis_1 
------------------------------------------------------------
------------------------------------------------------------
------------------------------------------------------------
------------------------------------------------------------
------------------------------------------------------------
------------ATGGTGAAGGTCGGAGTGAACGGGTTTGGCCGTATTGGACGCCTGGTC
ACCAGAGCTGCT---TTTAACTCTGGCAAA---GTGGACATTGTTGCCATCAATGACCCC
TTCATTGACCTCCACTACATGGTCTACATGTTCCAGTATGATTCCACTCACGGCAAGTTC
CAT---GGCACCGTC------AAGGCTGAGAACGGA------AAGCTTGTCATC------
---------------AATGGGAAGCAC---------------------ATCACTATCTTC
CAGGAGCGAGATCCCGCCAACATCAAGTGGGGTGATGCTGGTGCTGAGTATGTT---GTG
GAATCTACCGGCGTCTTTACAACCATGGAGAAGGCTGGGGCTCACTTGAAGGGTGGT---
GCCAAGAGGGTGATCATCTCTGCCCCTTCT---GCCGATGCCCCCATGTTTGTGATGGGC
GTGAACCACGAGAAGTATGAC---AAGTCCCTCAAGATTGTCAGCAACGCCTCCTGC---
ACTACCAACTGCTTGGCCCCCTTGGCCAAGGTCATCCATGACAACTTTGGCATTGTGGAG
GGACTCATGACCACAGTCCATGCCATCACTGCCACCCAGAAGACTGTGGATGGC------
CCCTCTGGG---AAACTGTGGCGTGATGGCCGCGGGGCTGCCCAGAACATCATCCCCGCA
TCTACTGGTGCTGCCAAGGCTGTGGGCAAGGTCATC------------------------
---------------CCTGAGCTGAATGGGAAGCTCACTGGCATGGCCTTCCGTGTCCCC
ACCCCCAATGTGTCAGTGGTGGATCTGACCTGCCGTCTAGAGAAAGCTGCCAAGTATGAT
GACATCAAGAAGGTGGTGAAG------CAGGCATCAGAG---GGTCCC---CTAAAGGGC
ATTCTGGGCTACACTGAGGACCAGGTAGTCTCCTGCGACTTTAACAGTGATACTCACTCT
TCCACCTTTGATGCTGGGGCTGGCATTGCCCTCAATGACCACTTTGTCAAGCTCATCTCT
TGGTATGACAATGAATTTGGCTACAGCAACAGGGTGGTGGACCTTATGGTCCACATGGCC
TCCAAGGAG------------------------------
>Procavia_capensis_2 
------------------------------------------------------------
------------GCCAGAGCACAGCCCCCACCTGAGGTCACTGAAGCGGAGCCTGAGCCC
CAGCCCCAGCCGGTCACAGCGCCAGTGCAAGAACAG------------------------
------------------------------------------------------------
------------------------------CCACCACCCCCACCGCCACGGCCACCAACT
CCTGTGGCCCGGGAGTTGACTGTTGGCATCAATGGATTTGGACGCATTGGCCGCCTGGTA
CTGCGTGCCTGC---ATGGAGAAGGGG------GTGAAGGTGGTGGCTGTGAATGACCCC
TTCATTGACCCCGAGTATATGGTGTACATGTTTAAGTATGACTCCACCCACGGCAGATAC
AAG---GGGAAAGTG------GAGTGCATGAACGGA------CGGCTGGTGGTG------
---------------GATAACAAGGAG---------------------ATCAGTGTCTTC
CAGTGCAAGGAGCCCAAAGACATCCCTTGGAAGGCCGTTGGGTGCCCCTTCGTG---GTG
GAGTCCACAGGCGTGTACCTCTCCAAAGAGGCAGCCACGGCCCATATCACAGCAGGC---
GCCCAGCGGGTGGTGGTCAGCGCACCCTCA---CCAGATGCACCCACGTTCGTCATGGGA
GTGAATGATAAGGAATACGACCCTGGCACCATGAAAATTGTGAGCAATGCATCCTGC---
ACTACCAACTGCCTGGCCCCCCTGGCCAAGGTCATCCACGAGCAGTTTGGGATTGTGGAA
GGCCTGATGACCACAGTCCATTCCTACACGGCCACCCAGAAGACCGTGGACGGG------
CCGTCCAAG---AAGGCCTGGCGGGACGGGCGTGGCGCCCACCAGAACATCATTCCAGCC
TCCACAGGGGCTGCCAAGGCTGTAGGCAAAGTCATC------------------------
---------------CCAGAGCTCAAAGGGAAGCTGACAGGAATGGCATTCCGGGTGCCC
ACCCCGGACGTGTCTGTTGTGGACCTGACCTGCCGGCTGGCCCGGCCCGCCACATACACA
GACATCAAGAATGCCATCAAG------GCAGCAGCCAAG---GGGCCC---ATGGCTGGC
ATTCTCGCTTACACCGAGGATGAG------------------------------------
------------------------------------------------------------
------------------------------------------------------------
---------------------------------------
>Rana_ridibunda 
------------------------------------------------------------
------------------------------------------------------------
------------------------------------------------------------
------------------------------------------------------------
------------------------------------------------------------
------------ATGGCAAAAATTGGAGTCAATGGATTTGGCCGTATCGGGCGTCTGGTG
ACCCGTGCTGCT---ATTATATCTGGAAAG---GTCTCTGTTGTTCACATCAATGACCCC
TTCATTGACCTGGAATACATGGCTTACATGTTCAAGTATGACTCCACCCATGGACGCTTC
AAG---GGGGATGTG------AAGGCTGAAGGTGGC------AAGCTGGTCATC------
---------------AATGGTACCCCC---------------------ATCACTGTGTCT
CAGGAACGGGACCCAGCCGCAATCAAATGGGGAGCTTCCGGTGCCGACTACGTG---GTG
GAATCTACCGGTGTGTTCACAACCATTGACAAGGCTTCTGCTCACTTGAAGGGAGGT---
GCCAAGCGTGTTATCATCTCTGCTCCTTCC---GCTGATGCCCCCATGTACGTCGTTGGT
GTCAACCATGAAACCTATGAC---AAGTCAAACAAAGTTATCAGCAATGCCTCCTGT---
ACCACCAACTGCCTGGCTCCTCTTGCAAAGGTCATCAATGACAAATTTGGCATTGTGGAG
GCGTTGATGACCACTGTCCATGCTTTCACCGCTACACAGAAGTGTGTGGACGGA------
CCATCTGGC---AAACTTTGGCGTGATGGCAGAGGTGCTTCACAGAACATCATCCCAGCA
TCACTGGTGCTGCCAAGGCCCGTTGGCAAAAGTCAT------------------------
---------------CCCTGCTCTGAACGGAAAACTACTGGCATGGCCTTCAGAGTCCCC
ACTGCCAACGTATCTGTGGTTGACCTGACCTGCCGCCTGGAAAAGGCTGCCAAATATGAT
GACATCAAAGCTGCAGTGAAG------GCCGCATCTGAG---GGACCA---CTGAAGGGA
ATTCTGGGATACACAGAGGATCAGGTTGTCTCCAGTGACTTCAACGGTGACACCCATTCC
TCCATCTTTGATGCTGGCGCTGGCATTCAACTAAATGATCACTTCGTTAAACTAATTACT
TGGTATGACAATGAATTCGGTTACAGCAACCGTGTGGTGGATCTCATAGTCTACGTTGCT
AGCAAGGAG------------------------------
>Saccoglossus 
------------------------------------------------------------
------------------------------------------------------------
------------------------------------------------------------
------------------------------------------------------------
------------------------------------------------------------
---ATGTCTTCAGGCCCTAATATTGGAATCAATGGATTTGGACGTATTGGACGTTTGGTG
CTCAGAGCTGCA---CTTGATAAAGGA------CTTAAAGTTGTAGCCATTAACGATCCT
TTCATTGAGCTAGATTATATGGTATACATGTTCAAGTATGACTCAACACATGGTAGATTT
AAT---GGAGATGTC------AAAACTGAGAATGGG------AAACTTGTTGTA------
---------------AATGGCAATCCC---------------------ATTAGTGTTTAC
CAAGAAATGAAACCAAGCAACATTAAGTGGGGTGACGAGAAAGCAGACTATGTT---GTT
GAATCTACTGGTGTATTTACAACCCTTGACAAGGCAAAGGCTCACGTAGATGCTGGT---
GCTAAGAAGGTCATTATTTCAGCGCCTTCT---GCTGATGCTCCCATGTTTGTGATGGGA
GTAAACCAGGACAAATACGAA---AAGTCCATGTCTATTGTCAGCAATGCCTCGTGT---
ACAACCAACTGTCTTGCACCTGTTGCCAAAGTAATCAATGATAACTTTGGAATTGTGGAG
GGTTTAATGACTACTGTGCATGCTTACACAGCCACACAAAAAACAGTGGATGGA------
CCTAGCGCC---AAGAACTGGCGTGATGGACGTGGTGCTGCTCAGAATATTATTCCAGCA
TCAACCGGCGCTGCTAAAGCAGTGGGCAAAGTCATC------------------------
---------------CCAGACTTGAATGGCAAGCTCACTGGTATGGCTTTCCGTGTACCA
GTTCCTGATGTATCCGTTGTGGATTTGACTTGCCGACTTAAGAAGCCAGCAACATACGAT
GAAATCAAAGCTACCATTAAG------GCTGCAGCTGAAAGTGGCCCA---ATGAAAGGA
TTTCTGGGATACACCGACGATCAGGTGGTATCCCAAGACTTTTGTGGCGATAGACGCTCT
AGTATATTTGACGCTGGTGCAGGAATTGCCCTTAATGATTCTTTTGTTAAGCTGGTTACA
TGGTATGATAATGAAGTTGGTTACAGTCATCGTGTTGTTGATCTGATTAAGCACATGTAT
GCAGTAGACAAC---------------------------
>Salmo_salar_1 
------------------------------------------------------------
------------------------------------------------------------
------------------------------------------------------------
------------------------------------------------------------
------------------------------------------------------------
------------ATGGTGAAAGTAGGTGTCAATGGATTCGGCCGTATCGGGCGTCTGGTG
ACCCGTGCTGCA---TTCCACTCCAAGAAGGGAGTTGAGATTGTGGCCATCAACGACCCC
TTCATCGACCTGGACTACATGGTCTACATGTTCAAGTATGACTCCACCCACGGACGTTTC
CAT---GGTGAGGTC------AAGGCTGAGGGTGGC------AAGCTGGTCATC------
---------------GATGGACACAAA---------------------ATCACTGTGTTC
CACGAGAGAGACCCAGCTAACATCAAGTGGGGAGATGCTGGTGCCACCTATGTA---GTT
GAGTCAACAGGTGTCTTCACCACCATTGAGAAGGCCTCTACCCATCTGAAGGGTGGT---
GCCAAGAGGGTTGTCATCTCCGCTCCCAGC---GCTGATGCACCCATGTTCGTCATGGGC
GTCAACCACGAGAAGTACGAT---AACTCCCTCAAGGTTGTCAGCAATGCTTCATGC---
ACAACCAACTGCCTGGCTCCCCTGGCCAAGGTCATCCACGATAACTACCACATCATTGAG
GGTCTGATGAGCACAGTTCACGCCGTCACCGCCACCCAGAAGACTGTTGATGGT------
CCTTCTGGA---AAGCTGTGGAGGGATGGACGTGGCGCCAGCCAGAACATCATCCCTGCC
TCCACCGGAGCAGCCAAGGCTGTCGGCAAGGTCATC------------------------
---------------CCCGAGCTGAACGGCAAGATCACTGGCATGGCCTTCCGTGTCCCC
ACCCCCAACGTCTCAGTGGTGGACCTGACCGTCCGTCTGGAGAAGCCTGCCAGCTACGAC
GCCATCAAGAAGGTTGTCAAG------GCTGCCGCTGAT---GGACCC---ATGAAGGGA
ATTCTTGGATACACGGAGCAACAGGTTGTGTCTTCAGACTTCAACGGCGACACCCACTCC
TCCATCTTTGATGCCGGCGCTGGCATTGCTCTGAACGACCACTTCGTCAAGCTGGTTACA
TGGTATGACAACGAGTTCGGCTACAGCAACCGCGTCATTGACCTGATGGCTCACATGGCC
ACCAAGGAG------------------------------
>Salmo_salar_2 
------------------------------------------------------------
------------------------------------------------------------
------------------------------------------------------------
------------------------------------------------------------
------------------------------------------------------------
------ATGTCAGACCTCTGTGTTGGGATCAACGGATTTGGCCGCATTGGCCGCCTGGTC
CTCAGGGCCTGC---CTGCAGAAGGGA------ATCAAAGTCGTTGCCATCAACGATCCC
TTCATCGACCTGCAGTACATGGTTTACATGTTCAAGTATGACTCCACCCACGGCCGTTAC
AAG---GGTGAGGTG------AGCATGGAGGACGGG------AAGCTGATTGTG------
---------------GACGACCACTCC---------------------ATCTCCGTATTC
CAGTGTATGAAGCCCCATGAGATCCCATGGGGTAACGCCGGTGCCGATTACGTC---GTT
GAGTCCACCGGAGTCTTCCTCAGCATTGACAAGGCCTCTTCCCACATCCAGGGTGGT---
GCCAAGCGGGTGGTTGTATCTGCCCCCTCC---CCCGACGCCCCCATGTTCGTCATGGGA
GTCAACGAGGACAAGTACGACCCCTCCAGCATGACCATCGTCAGCAATGCATCTTGC---
ACAACTAACTGCCTGGCCCCCCTGGCTAAGGTCATCCACGACAACTTCGGCATCGAGGAG
GCCCTCATGACCACAGTCCACGCCTACACCGCCACCCAAAAGACGGTGGACGGC------
CCCTCTGCC---AAGGCATGGCGCGATGGCCGTGGTGCCCACCAGAACATCATCCCTGCC
TCCACCGGAGCTGCCAAGGCTGTGGGCAAGGTCATC------------------------
---------------CCTGAGCTCAACGGCAAGCTGACTGGCATGGCCTTCCGTGTGCCC
GTGGCTGACGTGTCAGTGGTGGACCTAACCTGCCGCCTGTCCCGGCCCGGCAGCTATGCT
GAGATCAAGGCGGCTGTCAAG------AAGGCCGCCGAA---GGACCC---ATGAAGGGA
TACCTGGGATACACTGAGGACTCTGTTGTGTCTTCTGACTTCATTGGAGACACCCACTCC
TCCATCTTTGATGCTGGCGCCGGCATCTCCCTCAACGACAACTTCGTCAAACTCATTTCC
TGGTATGACAATGAGTTCGGCTACAGCCACCGCGTCGCTGACCTGTTGCTGTACATGCAT
TCTAAGGAG------------------------------
>Salmo_salar_3 
------------------------------------------------------------
------------------------------------------------------------
------------------------------------------------------------
------------------------------------------------------------
------------------------------------------------------------
------------ATGGTGAAGATTGGGATCAATGGATTTGGGCGTATTGGGCGCCTGGTG
ACCCGTGCTGCC---GCCAAGAGTGGAAAA---GTTGAGGTTGTCGCCATAAATGACCCC
TTCATCGACCTGGACTACATGGTCTACATGTTCAAGTATGACTCTACCCACGGTGTTTGG
AAGCACAGTGAAGTG------AAGCAGGAGGGTGGA------AAGCTGATCATT------
---------------GGAAACCTCCAC---------------------ATCACAGTTTTC
CATGAGAGGGACCCCACTGCCATCAAATGGGGTGAGGCTGGAGCTGACTATGTT---GTG
GAGTCTACTGGTGTGTTCACCACCATCGATAAAGCTTCTGCTCACCTGCAGGGAGGT---
GCCAAGAGGGTCATCATCTCCGCCCCCAGC---GCCGATGCCCCCATGTTTGTGATGGGC
GTTAACCACGAGAAGTACGAC---AACTCCCTGAAGGTTGTCAGCAATGCCTCCTGC---
ACAACTAACTGCCTGGCACCCATCGCCAAGGTTATCAACGACAACTTTGGTATTGTTGAG
GGTCTCATGAGCACTGTTCATGCCGTCACAGCCACACAGAAGACTGTTGACGGG------
CCCTCCGGT---AAGCTGTGGAGAGATGGACGTGGTGCCAGCCAGAACATTATCCCTGCC
TCCACCGGTGCCGCCAAAGCTGTGGGAAAGGTTATC------------------------
---------------CCCGAGCTGAACGGCAAGCTGACCGGCATGGCCTTCCGTGTCCCC
ACTCCCAACGTGTCCGTGGTTGACCTGACTGTCCGTCTTGAGAAGGCTGCACCTTATGAC
GAGATCAAGAAGGTCATCAAG------GCTGCTGCTGAA---GGACCC---ATGAAGGGA
ATTCTGGGATACACAGAGGACCAGGTGGTGTCCACAGACTTCAACAGCGACTGCCGCTCC
TCAATCTTTGACGCCGGTGCAGGAATTGCGCTCAACGACCACTTTGTCAAGCTGGTCTCA
TGGTACGACAACGAGTTTGGCTACAGCAACCGGGTCGTTGACCTGTGTCTGCACATGGCC
TCCAAGGAG------------------------------
>Squalus_acanthias_1 
------------------------------------------------------------
------------------------------------------------------------
------------------------------------------------------------
------------------------------------------------------------
------------------------------------------------------------
------------ATGGTGAAGATCGGCATTAACGGATTCGGGCGCATTGGGCGCCTGGTG
ACTCGCGCGGCC---GTTGCCAATCCCAAG---GTGGAGATCGTGGCCATCAACGATCCC
TTCATCGACCTCACCTACATGGTTTACATGTTCATGTATGACTCCACCCATGGAGTCTTC
AAA---GGAACCGTG------AAGGCCGAGAACGGG------AAACTGGTCATC------
---------------AACGGCAAGGCT---------------------ATCTCTGTCTTC
CAGGAGCGTGACCCGGCCAACATCAAGTGGGGCGACGCGGGAGCCCAGTACGTG---GTG
GAGTCCACTGGGGTGTTCACCACCCTCGAGAAAGCTGCAGCTCACCTGAAGGGCGGC---
GCCAAGCGAGTCATCATCTCGGCCCCCTCT---GCCGACGCCCCCATGTTCGTAGTGGGC
GTTAATCACGACAAGTACGAG---AAGAGCATGACCATCGTCAGTAACGCCTCCTGT---
ACGACCAACTGCCTCGCTCCTCTGGCCAAAGTCATCAATGACAAGTTTGGCATCGTTGAG
GCTCTGATGACCACCGTCCACGCCTACACGGGCACCCAGAAGACTGTGGACGGC------
CCCTCGGGG---AAGTTGTGGAGAGATGGCAGAGGAGCTCATCAGAACATCATTCCGGCC
TCCACCGGGGCCGCCAAGGCTGTCGGCAAAGTCATC------------------------
---------------CCCGAACTTAACGGGAAGCTGACTGGGATGGCGTTCCGTGTGCCC
ACTCCCAATGTCTCAGTCGTTGACCTGACCTGCCGCCTGTCAAAGCCCGCCAAGTACGAC
GATATCAAGAAGGCCGTGAAA------GCTGCCGCTGAA---GGACCC---ATGAAAGGA
ATTCTGGGATACACCGAGGACCAGGTGGTGTCGAGTGACTTCAACGGTGACACGCATTCC
TCCATCTTTGATGCAGGCGCTGGTATTGCGCTGAATGAAAACTTTGTGAAGCTGATCACT
TGGTATGACAATGAGTTTGCCTACAGCAACAGGGTCGTCGACCTGGCGCTCCACATGTTC
AGCAAGGAG------------------------------
>Squalus_acanthias_2 
------------------------------------------------------------
------------------------------------------------------------
------------------------------------------------------------
------------------------------------------------------------
------------------------------------------------------------
------ATGGGAGAATTAGCGGTTGGAATTAATGGATTTGGCCGCATTGGCCGCCTGGTG
CTCCGGGCGTGC---CTCGATAAGGGA------ATCAAGGTGGTGGCCATCAACGACCCC
TTCATTGACTTGAACTACATGGCCTACATGTTCAAGTACGATTCGACCCACGGCCGTTAC
CGG---GGAGAGGTG------CAAGCCGAGGATGGG------AAACTGGTGGTG------
---------------GACGGTAAAGCC---------------------ATCTCCGTCTTC
CAGTGCATGAAACCAGCGGACATCCCCTGGGGTGATTCTGGAGCGCTCTATGTC---GTC
GAGTCGACTGGCGTGTTCCTGAGCGTGGAGAAGGCTTCGTTTCACTTGCAGGGCGGG---
GCGAAACGTGTTGTGGTCACCGCCCCTTCC---CCCGACGCCCCCATGTTTGTAATGGGG
GTGAACGAGGACAAGTACGACCCGTCCAGCATGAACATCGTCAGCAATGCGTCCTGT---
ACGACTAACTGCCTCGCGCCTCTTGCGAAAGTCATCGAGGACAACTTCGGCATTGTCGAG
GGGTTGATGACGACCGTTCACGCCTACACCGCGACGCAGAAGACTGTGGAC---------
------------------------------------------------------------
------------------------------------------------------------
------------------------------------------------------------
------------------------------------------------------------
------------------------------------------------------------
------------------------------------------------------------
------------------------------------------------------------
------------------------------------------------------------
---------------------------------------
>Strongylocentrotus_purpuratus 
------------------------------------------------------------
------------------------------------------------------------
------------------------------------------------------------
------------------------------------------------------------
------------------------------------------------------------
---------ATGGTTATTCAGGTTGGCATCAATGGATTTGGCCGTATCGGTCGTCTGACC
TTGAGGGCAGCA---CTCGAGAACTCCGAG---GTTCAGGTGGTGGCAGTCAATGATCCA
TTCATTGACCTTGAATACATGGTCTACATGTTCAAGTACGACTCCACACACGGACAATTC
AAG---GGTGATGTC------AAGTGCGAATCCGGG------AACTTGATTGTC------
---------------AATGGAAAAAAG---------------------ATCAAAGTATTC
CAACAAATGAATCCATCTGAGATTCCATGGGGTGAGAATGGAGCTGAGTACGTG---GTC
GAGTCCACCGGTGTATTCACAACCATCGACAAGGCCTCGGCTCATATGCGCGGTGGA---
GCCAAGAAGGTGGTCATCTCTGCTCCGTCG---GCCGATGCACCCATGTTTGTTATGGGT
GTCAACGAGGACAAGTACGAAGCAGCAAGCATGAATATTGTCAGTAATGCGTCCTGT---
ACCACCAACTGCTTGGCTCCCTTGGCAAAGGTCATCAACGATAACTTTGGCATCGAAGAA
GGGCTCATGACCACCATACATGCTTACACCGCCACCCAGAAGACCGTTGATGGA------
CCCAGCGCA---AAGAAATGGCGCGATGGTCGTGGTGCTGCTCAGAACATCATCCCTGCA
TCGACCGGTGCTGCTAAGGCTGTTGGAAAGGTCATC------------------------
---------------CCAGAACTCAATGGGAAACTAACCGGCATGGCCTTCCGTGTCCCC
GTCCCCGACGTCTCGGTGGTTGATCTGACTGTCCGTCTGAAGAAGCCTGCTAGCTACGAC
ACCATCAAGAAAACCGTCAAG------GCTGCGTCAGAG---TCTAAGGCACTCGGACGG
TACCTAGGATACACAGAGGACCAGGTTGTCTCTCAAGATTTCCGTGGAGACATGCACTCC
AGCATATTTGATGCTGGTGCCGGTATCGCCCTCAATGACAACTTTGTAAAACTAGTAACA
TGGTACGACAACGAGTACGGTTACAGTTTCCGCGTTATCGACCTCATCTTGTTCATGGCC
TCCAAATCATCA---------------------------
>Taeniopygia_guttata 
------------------------------------------------------------
------------------------------------------------------------
------------------------------------------------------------
------------------------------------------------------------
------------------------------------------------------------
------------ATGGTGAAAGTCGGAGTCAATGGATTTGGCCGTATCGGCCGCCTGGTC
ACCCGGGCTGCT---GTCCTCTCTGGCAAA---GTCCAAGTGGTGGCCATCAACGATCCC
TTCATTGATCTGAACTACATGGTTTACATGTTCAAGTATGATTCTACTCATGGCCACTTC
CGG---GGTACTGTC------AAGGCTGAGAATGGG------AAACTTGTCATC------
---------------AATGGGAATGCT---------------------ATCACCATCTTC
CAGGAGCGTGACCCCAGCAACATCAAGTGGGCAGATGCTGGTGCTGAATATGTT---GTG
GAGTCTACTGGTGTCTTCACCACCATGGAGAAGGCCGGGGCTCACCTGAAGGGTGGT---
GCCAAGCGTGTGATCATCTCTGCCCCCTCT---GCTGATGCTCCCATGTTCGTGATGGGT
GTCAACCATGAGAAGTATGAC---AAATCTCTGAAAATTGTCAGCAATGCTTCCTGC---
ACTACTAACTGTCTGGCGCCCTTGGCCAAGGTCATCCATGACAACTTCGGCATTGTGGAG
GGTCTCATGACCACTGTCCATGCCATCACAGCCACACAGAAGACAGTGGATGGG------
CCCTCTGGG---AAGCTCTGGAGGGATGGCAGAGGTGCTGCTCAGAACATTATCCCAGCA
TCTACTGGAGCTGCTAAGGCTGTGGGAAAAGTCATT------------------------
---------------CCTGAGCTCAATGGGAAACTTACTGGAATGGCTTTCCGTGTGCCA
ACCCCTAACGTGTCTGTTGTGGACCTGACCTGCCGTCTGGAAAAACCAGCCAAGTACGAT
GACATCAAGAGGGTAGTGAAG------GCTGCTGCTGAT---GGGCCC---CTGAAGGGC
ATCCTGGCATACACAGAGGACCAGGTTGTCTCCTGTGACTTCAATGGTGATAGCCATTCC
TCCACCTTTGATGCGGGTGCTGGCATTGCACTGAATGACCATTTTGTCAAGCTGGTTTCC
TGGTATGATAATGAATATGGATACAGCAACCGTGTTGTGGACTTGATGGTCCACATGGCA
TCCAAGGAG------------------------------
>Tetraodon_nigroviridis_1 
------------------------------------------------------------
------------------------------------------------------------
------------------------------------------------------------
------------------------------------------------------------
------------------------------------------------------------
------------ATGGTCAAAGTTGGCATCAACGGATTCGGCCGCATCGGCCGTCTGGTG
ACCCGCGCTGCC---TTCACCTCCAAGAAG---GTGGAGATTGTGGCCATCAATGACCCC
TTCATTGACCTGGAGTACATGGTCTACATGTTCAAGTATGACTCCACCCATGGCCGCTAC
AAG---GGTGAGGTG------AAGGCCGAGGGTGGC------AAGCTGGTCATC------
---------------GATGGACATGCC---------------------ATCACCGTTTTC
CACGAGAGGGACCCTGCTAACATCAAATGGGGTGAGGCTGGTGCCCAGTATGTG---GTT
GAGTCCACTGGTGTGTTCACCACCATCGAGAAGGCCTCCGCCCACTTGAAGGGTGGT---
GCTAAGAGAGTGATCATCTCTGCACCCAGT---GCCGACGCCCCCATGTTTGTCATGGGC
GTCAACCATGAGAAGTACGAC---AATTCCCTTGCTGTTGTCAGCAACGCTTCCTGC---
ACGACAAACTGCCTGGCTCCCCTGGCCAAGGTCATCAACGACAACTTCGGCATCATTGAG
GGCCTGATGAGCACAGTTCACGCCATCACCGCCACCCAGAAGACCGTGGACGGC------
CCCTCGGGC---AAGCTGTGGAGAGACGGCCGTGGCGCCAGCCAGAACATCATCCCCGCC
TCCACCGGCGCTGCCAAGGCTGTCGGCAAGGTCATC------------------------
---------------CCCGAGCTGAACGGCAAGCTGACCGGCATGGCCTTCCGCGTTCCC
ACCCCCAACGTGTCTGTGGTGGACCTGACGGTCCGCCTGGAGAAGCCCGCCAAGTATGAG
GACATCAAGAAGGTGGTGAAG------GCGGCAGCAGAT---GGGCCC---ATGAAGGGC
ATCCTGGGATACACGGAGCACCAGGTTGTGTCCACAGACTTCAACGGCGACAGCCACTCC
TCCATCTTTGACGCCGGCGCCGGCATCGCCCTCAACGACCACTTCGTCAAGCTGGTCACA
TGGTACGACAATGAGTTCGGATACAGCAACCGCGTGTGCGACCTGATGGCCCACATGGCT
GGAAAGGAG------------------------------
>Tetraodon_nigroviridis_2 
------------------------------------------------------------
------------------------------------------------------------
------------------------------------------------------------
------------------------------------------------------------
------------------------------------------------------------
------ATGTCAGATCTCTGCGTTGGAATCAATGGCTTTGGGCGTATTGGCCGCCTGGTC
CTGAGGGCTTGC---CTGGAGAAAGGC------ATAAAGGTGGTGGCCATCAACGACCCC
TTCATCGACCCGGAATACATGGTCTACATGTTTAAATACGACTCCACTCACGGCCGTTTC
AAG---GGCGAAGTC------AGTCAGGAGAATGGC------AAGTTGGTCGTA------
---------------GATGGCCAGTCC---------------------ATCTTCGTTTAC
AAGTGCATGAAGCCAGCTGAGATCCCCTGGGGCGATGCTGGAGCCAAGTATGTG---GTT
GAATCCACTGGAGTCTTCCTCAGCACGGAGAAGGCCGGCGCTCACCTCCAAGCTGGT---
GCTAAGCGTGTGGTTGTGTCCGCTCCATCA---CCCGATGCTCCGATGTTCGTCATGGGT
GTTAACGAGGACAAGTATGACCCCTCCAGCATGACCATTGTCAGCAACGCCTCCTGC---
ACCACCAACTGCCTGGCCCCCTTGGCCAAAGTCATCCACGACAACTTTGGCATCGAGGAG
GGTCTGATGACTACGGTCCACGCTTACACAGCCACTCAGAAGACGGTGGACGGC------
CCCAGTGGC---AAGGCCTGGCGCGACGGCCGCGGGGCCCACCAGAACATCATCCCTGCT
TCCACCGGTGCCGCCAAGGCCGTGGGCAAGGTCATC------------------------
---------------CCTGAACTCAACGGCAAGCTGACAGGCATGGCTTTCAGGGTGCCA
GTGGCTGACGTGTCGGTGGTGGACCTGACCTGCCGTCTGTCCAAGCCTGCGTCTTACGCC
ACCATCAAGGAGGCCGTCAAG------ACAGCCGCCAAC---GGACCC---ATGAAGGGA
GTGCTGGGTTACACGGAGGACCAGGTGGTGTCCTCTGATTTCATCGGGGACTCTCACTCC
TCCATCTTTGATGCTGGCGCTGGCATCTCCCTTAGCGACAACTTTGTCAAGCTCATTTCC
TGGTATGACAATGAGTATGGCTACAGCCACCGCGTAGCTGACCTGCTGCTGTACATGCAC
GGAAAGGAG------------------------------
>Torpedo_californica 
------------------------------------------------------------
------------------------------------------------------------
------------------------------------------------------------
------------------------------------------------------------
------------------------------------------------------------
------------ATGGTGAAGATCGGCATCAACGGGTTCGGACGAATTGGGCGTCTGGTG
ACCCGGGCGGCG---GTGGCAAACCCCAGT---GTCGAGGTGGTGGCCATCAACGACCCC
TTCATCGACCTGAGCTACATGGTCTACATGTTCACCTACGACTCGACCCACGGACGTTTC
AAG---GGGACGGTCTCGCTCGACAAGGAGAAGGGG------AAGCTGATCATC------
---------------AACGGGAAACCC---------------------ATCGCCGTCTTC
CAGGAGCGCGACCCAACCAACATCAAGTGGGCCGACGCTGGAGCAGAATACGTG---GTC
GAGTCGACCGGAGTCTTCACCACCATGGAGAAAGCCTCGGCTCACATCAAGGGTGGG---
GCAAAGCGGGTGATAATCTCAGCACCCAGC---GCAGACGCGCCGATGTTCGTGGTTGGA
GTCAATCACCTTAAGTACGAT---AAAAGTATGAAGGTGGTCAGTAACGCTTCCTGC---
ACCACGAACTGTCTCGCTCCGCTGGCCAAGGTGATCAACGACAAGTTCGGTATCGTCGAG
GCATTGATGACCACCGTTCACGCCTACACGGCCACCCAGAAGACGGTGGACGGG------
CCGTCGGGG---AAGCTGTGGAGAGACGGGCGCGGGGCGCACCAGAACATCATCCCCGCC
TCCACCGGCGCCGCCAAGGCCGTGGGGAAGGTCATC------------------------
---------------CCCGAGCTCAACGGCAAGCTGACCGGGATGGCATTCCGCGTCCCC
ACGCCCAACGTGTCCGTTGTCGACCTCACCTGCCGCCTGAAGAATGGGGCCACCTACGAC
GAGATCAAGCAGGCGGTGAAG------GAGGCGTCCGAG---GGTCCC---ATGAAGGGC
ATTCTGGGATACACGGAGGACCAGGTGGTGTCCACGGACTTTAACGGAGACACTCATTCC
TCGATCTTCGATGCTGGCGCAGGAATCGCTTTGAACAACAATTTCGTCAAGCTAGTGTCC
TGGTATGACAACGAGTTCGCCTACAGTAGCCGGGTCATCGATCTCGTTGTCCACATGTCT
TCGTTGGAG------------------------------
>Trachemis_scripta 
------------------------------------------------------------
------------------------------------------------------------
------------------------------------------------------------
------------------------------------------------------------
------------------------------------------------------------
------------ATGGTGAAGGTCGGAGTTAACGGATTTGGCCGTATCGGCCGCCTGGTC
ACCAGAGCTGCC---TTCACCTCTGGCAAA---GTCCAGATTGTAGCAATCAATGACCCG
TTCATTGACCTCAACTACATGGTTTACATGTTCAAATATGACTCCACTCACGGTCGTTTT
CAT---GGCACTGTC------AAGGCTGAAAATGGA------AAACTTGTGATT------
---------------AATGGAAATCAA---------------------ATCACTGTGTTC
CACGAGAGAGACCCAGCTAACATCAAGTGGGGAGATGCTGGTGCCACCTATGTA---GTT
GAGTCAACAGGTGTTTTCACCACCATTGAGAAGGCCTCTACCCATCTGAAGGGAGGT---
GCCAAGAGGGTTGTCATCTCTGCTCCCAGC---GCTGATGCACCTATGTTTGTGATGGGT
GTCAACCATGAGAAATACGAG---AACTCCCTCAAGGTTGTCAGCAATGCGTCCTGC---
ACCACCAACTGCCTGGCTCCTTTGGCCAAGGTCATCAATGATAACTATGGCATAGTGGAA
GGTCTCATGACCACAGTTCATGCCATGACAGCTACACAGAAGACTGTGGATGGC------
CCCTCTGGG---AAGCTGTGGCGAGATGGCAGAGGTGCTGCCCAGAACATCATCCCAGCA
TCCACTGGGGCTGCTAAGGCTGTGGGCAAGGTCATT------------------------
---------------CCGGAGCTGAATGGGAAGCTCACTGGAATGGCTTTTCGTGTTCCA
ACTCACAATGTCTCTGTCGTGGACCTGACTTGTCGTCTGGAAAAACCAGCCAAGTATGAT
GACATTAAGAAGGTGATGAAA------AGTGCCTCTGAG---GGGCCT---ATGAAGGGC
ATCCTGGGATACACAGAGGACCAGGTTGTCTCCTGTGACTTCAACGGCGACAGCCACTCA
TCCATCTTTGATGCAGCTGCTGGCATTGCTCTCAATGATCACTTTGTCAAACTGGTCTCC
TGGTATGACAATGAGTTTGGATACAGCAGCCGTGTTGTGGACTTGTTAGTTCACATGGCA
TCTAAGGAG------------------------------
>Triakis_scyllium 
------------------------------------------------------------
------------------------------------------------------------
------------------------------------------------------------
------------------------------------------------------------
------------------------------------------------------------
------------------------------------------CGGATTGGACGCTTAGTC
CTGAGAGCTTGT---CTGGACAAGGGG------ATTCGAGTGGTGGCCATTAACGACCCC
TTCATTGACCTCAACTACATGGCTTACATGTTCAAGTATGATTCCACACACGGCCGTTAC
CGC---GGGGAAGTT------CAGGCTGAAGATGGC------AAGTTAATGGTG------
---------------GATGACCAACCA---------------------ATCTCTGTCTTC
CAATGCATGAAGCCGGCTGAGATTCCCTGGGGAGATTCGGGAGCTTTGTACATC---GTG
GAGTCCACCGGAGTGTTCCTCAGTGTGGAGAAAGCTTCGTCACATTTACAGGGTGGT---
GCCAAGCGTGTGGTGGTCACTGCCCCCTCT---CCCGATGCCCCCATGTTCGTGATGGGG
GTGAACGAGGGGAAATACGATCCATCCTCCATGACTGTTGTGAGCAACGCGTCCTGC---
ACCACAAACTGCCTCGCCCCGCTGGCGAAGGTCATCGAGGATAACTTTGGCATTGTGGAA
GGTCTGATGACCACAGTCCATGCCTACACTGCCACCCAGAAAACCGTGGACGGC------
CCCTCTGCC---AAGGCCTGGCGCGATGGTCGCGGCGCCCACCAGAATATCATCCCAGCT
TCCACTGGAGCAGCCAAGGCCGTGGGCAAGGTCATC------------------------
---------------CCAGAACTCAACGGAAAGTTGACCGGGATGGCGTTCCGGGTCCCG
GTGGCTGACGTATCCGTTGTGGATCTGACATGCCGTCTGGCCAAGTCCGCCTCCTACGCG
GAGATCAAGGAAGCGGTGAAG------AAAGCGTCGGAG---GGTCCG---CTCAAAGGC
ATCCTGGGATACACGGACCACCAGGTGGTGTCAACTGACTTTGTGGGTGACACCCACTCC
TCCATCTTTGATGCTGGCGCCGGAATCTCCCTCAATGACAACTTCGTGAAG---------
------------------------------------------------------------
---------------------------------------
>Xenopus_laevis_1 
------------------------------------------------------------
------------------------------------------------------------
------------------------------------------------------------
------------------------------------------------------------
------------------------------------------------------------
------------ATGGTGAAGGTTGGAATTAACGGATTTGGCTGTATTGGGCGCCTGGTG
ACCCGCGCTGCC---TTTGATAGCGGCAAA---GTTCAAGTCGTTGCTATCAATGACCCC
TTCATCGACTTGGACTACATGGTGTACATGTTCAAGTATGACTCCACCCACGGCCGCTTT
AAG---GGAACCGTT------AAGGCTGAGAATGGC------AAGCTGATCATC------
---------------AATGACCAAGTC---------------------ATCACCGTCTTC
CAGGAGCGTGACCCCTCCAGCATTAAGTGGGGAGATGCTGGTGCCGTGTATGTG---GTG
GAATCTACTGGAGTCTTCACAACCACAGAGAAGGCCTCTCTGCACTTGAAGGGAGGT---
GCCAAGCGTGTCGTTATCTCCGCCCCCTCA---GCAGATGCCCCCATGTTTGTAGTTGGC
GTGAACCATGAGAAATATGAG---AACTCTCTTAAAGTTGTTAGCAATGCTTCCTGC---
ACTACAAACTGTCTGGCTCCTCTCGCAAAGGTCATCAACGACAACTTTGGCATTGTTGAG
GGACTCATGACAACAGTCCATGCTTTCACTGCCACCCAGAAGACAGTGGATGGC------
CCATCAGGC---AAGCTGTGGAGAGATGGCAGAGGTGCAGGTCAGAACATTATTCCCGCC
TCAACTGGTGCAGCAAAGGCTGTCGGAAAAGTTATC------------------------
---------------CCTGAGCTGAACGGAAAAATAACCGGAATGGCTTTCCGTGTCCCC
ACCCCAAATGTGTCCGTCGTGGATCTGACCTGCCGCCTGCAGAAGCCGGCCAAGTACGAT
GACATCAAGGCCGCCATTAAG------ACTGCATCAGAG---GGCCCA---ATGAAGGGA
ATCCTGGGATACACACAAGACCAGGTTGTCTCCACTGACTTCAATGGTGACACTCACTCC
TCCATCTTTGATGCTGATGCTGGAATTGCCCTGAATGAAAACTTTGTGAAACTGGTTTCC
TGGTATGATAATGAATGCGGCTACAGCAACCGTGTTGTGGATCTTGTGTGTCACATGGCA
TCTAAGGAA------------------------------
>Xenopus_laevis_2 
------------------------------------------------------------
------------------------------------------------------------
------------------------------------------------------------
------------------------------------------------------------
------------------------------------------------------------
------------ATGGCAAAGGTTGGAATCAATGGATTTGGCCGCATTGGGCGCCTGGTG
ACCCGCGCTGCC---TTTATGAGCGGTAAA---GTTCAAGTCGTCGCTATCAATGACCCC
TTCATCGACTTGGACTACATGGTGTACATGTTCAAGTATGACTCCACCCACGGGCGCTTT
AAG---GGAACAGTG------AAGGCTGAGAATGGC------AAACTGATTATC------
---------------AATGACAAAGAA---------------------ATCACCATTTTC
CAGGAGCGTGACCCCAGCAACATTAAGTGGGGCGATGCTGGTGCCGAGTATGTA---GTG
GAATCTACTGGAGTCTTCACAACCAAAGACAAGGCTTCTCTGCACTTGAAGGGAGGT---
GCCAAGCGTGTGATCATCTCTGCCCCCTCA---GCAGATGCCCCCATGTTTGTTGTTGGA
GTGAACCATGAGAAATATGAT---AACTCTCTTACAGTTGTGAGCAATGCATCCTGC---
ACAACAAACTGTCTGGCTCCTCTTGCAAAGGTCATAAACGACAACTTTGGCATTGTTGAG
GGACTGATGACAACTGTCCATGCTTACACTGCCACCCAGAAGACAGTGGATGGC------
CCATCAGGG---AAGCTGTGGAGAGATGGAAGAGGTGCCGGTCAGAACATCATCCCCGCC
TCAACTGGTGCAGCAAAGGCTGTCGGAAAAGTTATC------------------------
---------------CCTGAGCTGAACGGCAAACTCACAGGAATGGCTTTCCGTGTCCCC
GTTCCAAATGTGTCCGTTGTGGATCTGACCTGCCGCCTGAAGAAGCCTGCAAAGTATGAT
GATATCAAGGCTGCAGTTAAA------GCTGCAGCAGAG---GGACCA---ATGAAAGGA
ATCCTGCAATACACACAAGACCAGGTTGTCTCCACTGACTTCAATGGCTGCACTTATTCC
TCCATCTTTGATGCCGATGCTGGAATTGCATTGAATGAACACTTTGTGAAGCTGGTTTCC
TGGTATGATAATGAATGCGGCTACAGCCAACGTGTTGTGGATCTTATGGCTCACATGGCA
TCTCAGGAA------------------------------
>Xenopus_laevis_3 
------------------------------------------------------------
------------------------------------------------------------
------------------------------------------------------------
------------------------------------------------------------
------------------------------------------------------------
------------ATGGTGAAGGTTGGAATTAACGGATTTGGCCGTATTGGGCGCCTGGTG
ACCCGCGCTGCC---TTTGATAGCGGCAAA---GTTCAAGTCACTGCTATCAATGACCCC
TTCATCGACTTGGACTACATGGTGTACATGTTCAAGTATGACTCCACCCACGGCCGCTTT
AAG---GGAACCGTT------AAGGCTGAGAATGGC------AAGCTGATCATC------
---------------AATGACCAAGTC---------------------ATCACCGTCTTC
CAGGAGCGTGACCCCTCCAACATTAAGTGGGGAGATGCTGGTGCCGTGTATGTG---GTG
GAATCTACTGGAGTCTTCACAACCACAGAGAAGGCCTCTCTGCACTTGAAGGGAGGT---
GCCAAGCGTGTCGTTATCTCCGCCCCCTCA---GCAGATGCCCCCATGTTTGTAGTTGGC
GTGAACCATGAGAAATATGAG---AACTCTCTTAAAGTTGTTAGCAATGCATCCTGC---
ACTACAAACTGTCTGGCTCCTCTCGCAAAGGTCATCAACGACAACTTTGGCATTGTTGAG
GGACTCATGACAACTGTCCATGCTTTCACTGCCACCCAGAAGACTGTGGATGGC------
CCATCAGGG---AAGCTGTGGAGAGATGGCAGAGGTGCAGGTCAGAACATTATTCCCGCC
TCAACTGGTGCAGCAAAGGCTGTCGGAAAAGTTATC------------------------
---------------CCTGAGCTGAACGGAAAAATAACCGGAATGGCTTTCCGTGTCCCC
ACCCCAAATGTGTCCGTCGTGGATCTGACCTGCCGCCTGCAGAAGCCGGCCAAGTACGAT
GACATCAAGGCCGCCATTAAG------ACTGCATCAGAG---GGCCCA---ATGAAGGGA
ATCCTGGGATACACACAAGACCAGGTTGTCTCCACTGACTTCAATGGTGACACTCACTCC
TCCATCTTTGATGCTGATGCTGGAATTGCCCTGAATGAAAACTTTGTGAAACTGGTTTCC
TGGTATGATAATGAATGCGGCTACAGCCACCGTGTTGTGGATCTTATGTGTCACATGGCA
TCTAAGGAA------------------------------
>Xenoturbella_bocki 
------------------------------------------------------------
------------------------------------------------------------
------------------------------------------------------------
------------------------------------------------------------
------------------------------------------------------------
------ATGTCTCAACCAAAATGCGGAATCAACGGATTTGGACGTATCGGACGTCTAGTT
CTGCGTGCAGCT---CTTGAGAAGGGG------GTTCCTGTTGTAGGAGTCAATGATCCC
TTCATTGACCTCACCTACATGGTGTACATGTTTAAGTACGACTCCACCCACGGTCGGTTC
AAG---GGTGAAGTG------AAACAGGAGAACGGA------TGTCTCGTCGTC------
---------------AACGGGCAGTCG---------------------ATCGCTGTCTAC
AACGAAATGAAACCGGAGAACATCCCGTGGGCCAAGTGCGGGGCCGAGTACGTC---GTC
GAATCGACCGGGGTCTTCACTACCCTCGAGAAGGCAAAGACCCACTTTGTGGGTGGG---
GCCAAGAAGGTCATCATCTCGGCCCCGTCG---GCCGACGCCCCGATGTTCGTGATGGGG
GTCAACGAAAGCTCGTATGTA---AACACGATGCATATCGTCAGTAACGCGAGCTGC---
ACGACCAACTGCCTGGCGCCGATCGCTAAGGTTATCGACGACAATTACGGTATTGAGGAG
GCACTGATGACCACAATCCACGCCTACACCGCGACCCAGAAGACCGTTGACGGA------
CCGAGTGCC---AAACTCTGGCGTGATGGCCGCGGGGCCCATCAGAACATCATCCCGGCC
AGCACCGGTGCGGCTAAGGCTGTGGGTAAGGTGATACCAGCACTCAACGGGAAGCTGACA
GGGATGGCGTTCAGACCAGCACTCAACGGGAAGCTGACAGGGATGGCGTTCAGAGTCCCC
GTGTCTGACGTCTCTGTCGTTGATCTGACCTGCAGACTCAAGACCGGGGCTAAGTACGAT
GACATCAAGAAGGCAGTGAAG------GCAGCTTCAGAG---ACCGATGCTCTGAAGAAC
TACCTGTGTTACACAGACGAACAAGTTGTCTCCTCAGATTTCATCGGTGACACCCACTCA
TCGATCTTCGACGCCGGCGCCGGCCTGGCTCTCAGCGACAACTTTGTCAAACTGGTCGCT
TGGTATGACAATGAGTATGGCTACAGCCACCGTGTGTGTGATCTTATCCTTCACATGGCT
AAACACGCC------------------------------
